# Supplementary material for: 2-Hy­droxy-7-meth­oxy-9H-carbazole-3-carbaldehyde
Source: Acta Crystallogr Sect E Struct Rep Online. 2010 Aug 28;66(Pt 9):o2418–9. doi: 10.1107/S1600536810033805 (PMC3007870; doi:10.1107/S1600536810033805)
Supplement: Supplementary file 2 [file e-66-o2418-Isup2.hkl]

# 
# h,k,l, Fc-squared, Fo-squared, sigma(Fo-squared) and status flag 
# 
data_I
_shelx_title ' cwr74gm in Pna2(1) (100K)' 
_shelx_refln_list_code          4 
_shelx_F_calc_maximum       87.10 
_exptl_crystal_F_000       504.00 
_reflns_d_resolution_high  0.8207 
 
loop_ 
 _symmetry_equiv_pos_as_xyz 
 'x, y, z' 
 '-x, -y, z+1/2' 
 'x+1/2, -y+1/2, z' 
 '-x+1/2, y+1/2, z+1/2' 
 
_cell_length_a    12.4352 
_cell_length_b    17.6564 
_cell_length_c     5.0839 
_cell_angle_alpha  90.000 
_cell_angle_beta   90.000 
_cell_angle_gamma  90.000 
 
_shelx_F_squared_multiplier     1.000 
 
loop_ 
 _refln_index_h 
 _refln_index_k 
 _refln_index_l 
 _refln_F_squared_calc 
 _refln_F_squared_meas 
 _refln_F_squared_sigma 
 _refln_observed_status 
   6   0  -5       55.89       53.01      2.73 o 
   8   0  -5       14.09       16.02      1.16 o 
   5   1  -5       26.81       26.18      1.26 o 
   6   1  -5       65.54       70.69      2.30 o 
   7   1  -5       41.36       40.18      1.08 o 
   8   1  -5       37.20       37.73      1.33 o 
   4   2  -5       47.71       44.74      2.46 o 
   5   2  -5        6.81        6.42      1.00 o 
   6   2  -5      107.45      107.25      3.23 o 
   7   2  -5        0.74        0.57      0.22 o 
   8   2  -5       13.65       11.32      0.68 o 
   1   3  -5       95.87       92.73      4.38 o 
   4   3  -5        7.58        8.25      1.10 o 
   5   3  -5      172.23      177.15      6.69 o 
   6   3  -5       11.08       10.62      1.13 o 
   7   3  -5      147.52      152.75      3.33 o 
   8   3  -5       44.12       50.97      1.63 o 
   1   4  -5       96.42       95.01      2.68 o 
   2   4  -5      237.49      237.73      6.70 o 
   3   4  -5       36.97       34.96      2.36 o 
   4   4  -5       59.96       60.26      3.00 o 
   5   4  -5       14.97       11.28      1.15 o 
   6   4  -5      146.79      151.71      4.10 o 
   7   4  -5       46.13       49.29      1.68 o 
   8   4  -5      217.22      211.11      5.10 o 
   0   5  -5      543.70      557.18     20.47 o 
   1   5  -5      207.18      208.86      8.75 o 
   2   5  -5      240.70      238.91     11.13 o 
   3   5  -5        4.38        6.32      1.13 o 
   4   5  -5        9.77        9.18      0.85 o 
   5   5  -5       23.21       23.70      1.69 o 
   6   5  -5      128.49      122.78      3.48 o 
   7   5  -5      134.08      139.04      4.92 o 
   8   5  -5       14.54       13.86      0.64 o 
   1   6  -5       91.01       81.22      2.40 o 
   2   6  -5       19.06       18.62      1.67 o 
   3   6  -5       39.96       40.65      2.60 o 
   4   6  -5       17.74       19.62      1.24 o 
   5   6  -5       33.44       30.33      1.93 o 
   7   6  -5      123.10      124.70      6.58 o 
   1   7  -5       53.07       55.58      3.10 o 
   2   7  -5       42.98       44.47      2.69 o 
   3   7  -5       92.29       85.20      4.11 o 
   4   7  -5       36.57       34.12      1.47 o 
   5   7  -5       22.83       19.68      1.43 o 
   6   7  -5       25.34       27.00      1.76 o 
   7   7  -5       84.30       89.77      2.43 o 
   1   8  -5       35.76       32.44      2.25 o 
   2   8  -5        9.97        9.08      1.26 o 
   3   8  -5        6.69        6.47      0.68 o 
   4   8  -5       93.09       84.82      3.64 o 
   0   9  -5      108.11      110.62      4.88 o 
   1   9  -5       20.78       21.03      1.19 o 
   2   9  -5       50.24       45.70      2.64 o 
   6   9  -5       34.20       40.33      1.68 o 
   0  11  -5       11.49       12.15      0.96 o 
   1  11  -5       31.80       29.73      1.60 o 
   8   0  -4       31.49       26.97      1.08 o 
  10   0  -4      193.84      216.04      7.22 o 
   6   1  -4      169.88      165.23      6.51 o 
   7   1  -4      127.65      116.52      2.88 o 
   8   1  -4       54.10       53.42      1.15 o 
   9   1  -4       67.44       67.26      1.62 o 
  10   1  -4       74.40       77.66      2.28 o 
  11   1  -4       10.46       10.46      0.76 o 
   2   2  -4      116.35      112.10      5.61 o 
   3   2  -4      252.29      238.27      6.54 o 
   4   2  -4      303.99      287.34     10.72 o 
   5   2  -4      134.09      125.27      6.02 o 
   6   2  -4       60.94       54.29      3.05 o 
   7   2  -4      112.75      114.40      2.96 o 
   8   2  -4       12.62       10.46      0.56 o 
   9   2  -4        2.26        1.97      0.31 o 
  10   2  -4       10.69       13.42      0.70 o 
  11   2  -4      130.10      129.32      3.29 o 
   1   3  -4        7.71        6.65      1.34 o 
   2   3  -4      103.71      102.03      5.13 o 
   3   3  -4       15.22       16.53      1.97 o 
   4   3  -4      181.63      190.16      7.55 o 
   5   3  -4       24.60       23.77      1.50 o 
   6   3  -4       55.17       52.14      1.71 o 
   7   3  -4       72.14       69.14      2.00 o 
   8   3  -4        1.53        1.46      0.27 o 
   9   3  -4       45.88       47.10      1.42 o 
  10   3  -4       30.52       31.81      1.07 o 
  11   3  -4       51.14       46.98      2.30 o 
   0   4  -4       17.66       14.95      1.92 o 
   1   4  -4      529.07      519.54     18.18 o 
   2   4  -4      264.46      235.54      9.50 o 
   3   4  -4      326.56      335.34     11.79 o 
   4   4  -4       10.37       10.78      1.51 o 
   5   4  -4      123.33      117.71      3.74 o 
   6   4  -4      233.88      230.60      5.08 o 
   7   4  -4       19.40       18.19      0.81 o 
   8   4  -4       13.47       13.30      0.58 o 
   9   4  -4       19.55       18.36      0.80 o 
  10   4  -4       22.06       21.31      0.92 o 
   1   5  -4       81.57       77.07      3.29 o 
   2   5  -4       34.23       32.17      2.10 o 
   3   5  -4       50.93       55.93      2.17 o 
   4   5  -4      213.25      206.10      4.65 o 
   5   5  -4       79.69       73.17      2.16 o 
   6   5  -4       48.65       50.64      1.70 o 
   7   5  -4      204.14      205.64      3.61 o 
   8   5  -4        8.99        9.91      0.54 o 
   9   5  -4       83.89       81.36      2.10 o 
  10   5  -4       65.24       64.25      1.56 o 
   0   6  -4       55.71       46.18      3.42 o 
   1   6  -4      271.23      290.23      6.46 o 
   2   6  -4       70.85       69.07      2.72 o 
   3   6  -4      167.60      161.85      3.46 o 
   4   6  -4       38.36       38.17      1.14 o 
   5   6  -4      125.55      130.36      2.58 o 
   6   6  -4      326.01      330.30      6.12 o 
   7   6  -4      141.41      144.74      2.46 o 
   8   6  -4        2.85        2.24      0.33 o 
   9   6  -4       63.52       69.02      1.54 o 
  10   6  -4       84.90       89.61      2.61 o 
   1   7  -4      173.39      165.31      6.16 o 
   2   7  -4       65.25       59.72      3.25 o 
   3   7  -4      364.46      368.37      6.16 o 
   4   7  -4      247.98      246.27      3.92 o 
   5   7  -4       58.92       59.23      1.51 o 
   6   7  -4      170.49      176.57      3.67 o 
   7   7  -4       87.73       84.08      1.76 o 
   8   7  -4       30.50       33.78      0.94 o 
   9   7  -4       32.64       35.00      1.11 o 
  10   7  -4       57.58       61.88      1.94 o 
   0   8  -4      324.74      322.72     13.73 o 
   1   8  -4      187.93      174.73      4.34 o 
   2   8  -4       82.93       75.82      2.05 o 
   3   8  -4       24.34       20.80      0.77 o 
   4   8  -4      333.99      350.40      5.31 o 
   5   8  -4      188.58      190.55      3.44 o 
   6   8  -4       31.70       27.66      1.18 o 
   7   8  -4        8.51        7.99      0.60 o 
   8   8  -4       25.21       27.68      0.80 o 
   9   8  -4       44.06       41.48      1.26 o 
   1   9  -4       29.58       32.25      1.41 o 
   2   9  -4        7.09        7.78      0.60 o 
   3   9  -4      113.54      125.33      2.33 o 
   4   9  -4      399.77      394.42      6.43 o 
   5   9  -4      168.51      176.68      5.05 o 
   6   9  -4      303.98      304.10      5.42 o 
   7   9  -4       11.61       12.09      0.68 o 
   8   9  -4        2.63        3.08      0.42 o 
   9   9  -4       90.88       98.82      2.82 o 
   0  10  -4       89.32       85.73      3.26 o 
   1  10  -4      155.36      147.86      3.01 o 
   2  10  -4        8.75        9.85      0.63 o 
   3  10  -4      142.72      131.52      2.59 o 
   4  10  -4      340.59      353.80      6.70 o 
   5  10  -4      186.85      180.19      6.07 o 
   6  10  -4       18.46       17.20      0.98 o 
   7  10  -4       41.23       34.93      0.93 o 
   8  10  -4      103.40      102.35      2.34 o 
   9  10  -4      102.19       93.40      3.59 o 
   1  11  -4       69.57       69.72      1.46 o 
   2  11  -4      159.29      161.38      2.70 o 
   3  11  -4       38.73       35.37      1.09 o 
   4  11  -4       10.51       12.25      0.83 o 
   5  11  -4       39.78       35.80      1.46 o 
   6  11  -4       51.20       47.07      1.26 o 
   7  11  -4        1.74        1.29      0.23 o 
   8  11  -4       53.25       46.57      3.12 o 
   0  12  -4      124.76      121.17      2.51 o 
   1  12  -4        8.18        8.60      0.48 o 
   2  12  -4      107.22       93.81      2.13 o 
   3  12  -4      147.49      164.83      6.81 o 
   4  12  -4      107.96      104.33      2.56 o 
   5  12  -4       23.38       22.74      0.81 o 
   6  12  -4        4.99        5.40      0.74 o 
   7  12  -4       16.19       16.32      0.83 o 
   1  13  -4       23.24       24.80      0.84 o 
   2  13  -4       57.86       55.73      1.87 o 
   3  13  -4       67.29       69.99      2.29 o 
   4  13  -4       29.13       29.54      1.67 o 
   5  13  -4       47.18       46.09      1.93 o 
   6  13  -4       11.88       12.56      1.04 o 
   7  13  -4        5.59        4.75      0.67 o 
   0  14  -4       32.01       38.07      1.86 o 
   1  14  -4       59.11       57.87      2.51 o 
   2  14  -4       41.86       46.12      2.08 o 
   3  14  -4       32.67       36.68      1.77 o 
   4  14  -4        9.32        7.62      0.67 o 
   5  14  -4       22.44       22.57      1.19 o 
   6  14  -4        0.62        0.75      0.39 o 
   2  15  -4        3.64        3.11      0.40 o 
   3  15  -4       46.33       43.57      1.39 o 
   4  15  -4        7.98        8.03      0.52 o 
   2   0  -3      659.80      695.73     12.18 o 
   4   0  -3      899.33      952.88     17.23 o 
   6   0  -3      266.16      244.87      9.15 o 
   8   0  -3      287.55      258.94      4.91 o 
  10   0  -3       12.77       12.36      0.87 o 
   0   1  -3      592.90      628.89      9.53 o 
   1   1  -3       50.07       49.86      0.78 o 
   2   1  -3      376.89      375.23      4.84 o 
   3   1  -3      315.75      344.51      6.38 o 
   4   1  -3      384.46      354.27      4.82 o 
   5   1  -3      166.58      166.87      3.85 o 
   6   1  -3      462.14      447.25     11.24 o 
   7   1  -3      142.48      129.84      1.98 o 
   8   1  -3       24.91       22.06      0.63 o 
   9   1  -3       64.70       66.97      1.35 o 
  10   1  -3      215.92      214.60      4.00 o 
  11   1  -3        4.87        4.89      0.46 o 
  12   1  -3        9.46       10.11      1.13 o 
  13   1  -3        8.44        9.91      0.80 o 
   1   2  -3      418.33      429.02      4.84 o 
   2   2  -3      525.15      505.77      7.30 o 
   3   2  -3      644.95      641.77      7.98 o 
   4   2  -3       61.57       58.95      1.65 o 
   5   2  -3       87.99       87.79      2.41 o 
   6   2  -3      698.46      692.56     10.36 o 
   7   2  -3       81.42       75.35      1.33 o 
   8   2  -3      172.24      166.58      2.40 o 
   9   2  -3       29.26       27.35      0.73 o 
  10   2  -3       98.96      100.51      2.17 o 
  11   2  -3       25.36       24.85      1.19 o 
  12   2  -3       43.53       47.62      1.60 o 
  13   2  -3        2.15        2.01      0.45 o 
   0   3  -3      803.41      842.15     14.43 o 
   1   3  -3       57.55       65.90      1.39 o 
   2   3  -3      749.13      761.13      9.82 o 
   3   3  -3      356.55      338.48      4.23 o 
   4   3  -3       77.80       77.54      1.92 o 
   5   3  -3       57.43       53.54      1.35 o 
   6   3  -3       67.67       58.08      1.23 o 
   7   3  -3      483.55      495.88      6.49 o 
   8   3  -3        1.08        0.92      0.23 o 
   9   3  -3      158.80      169.43      2.56 o 
  10   3  -3      131.66      124.29      2.61 o 
  11   3  -3       18.46       17.94      1.67 o 
  12   3  -3       38.75       40.83      1.21 o 
  13   3  -3       65.90       69.45      2.57 o 
   1   4  -3       73.72       95.34      1.45 o 
   2   4  -3      121.97      113.43      1.71 o 
   3   4  -3       85.82       86.38      1.76 o 
   4   4  -3       69.89       70.45      1.25 o 
   5   4  -3       33.05       32.56      0.84 o 
   6   4  -3      340.30      342.30      5.07 o 
   7   4  -3      253.23      250.52      4.00 o 
   8   4  -3      342.06      354.25      4.56 o 
   9   4  -3       80.52       70.55      1.34 o 
  10   4  -3       25.53       28.54      0.79 o 
  11   4  -3       60.34       58.25      1.40 o 
  12   4  -3        3.34        4.17      0.37 o 
   0   5  -3       50.60       49.74      1.68 o 
   1   5  -3      751.88      753.70      9.40 o 
   2   5  -3      266.05      257.70      3.61 o 
   3   5  -3      272.49      261.39      4.50 o 
   4   5  -3       51.60       49.98      0.94 o 
   5   5  -3       85.73       76.04      1.30 o 
   6   5  -3      130.75      127.67      2.32 o 
   7   5  -3       64.93       70.51      1.37 o 
   8   5  -3      352.90      341.12      4.38 o 
   9   5  -3        2.77        2.57      0.29 o 
  10   5  -3       33.44       33.05      0.84 o 
  11   5  -3       16.17       14.24      0.58 o 
  12   5  -3      105.47      109.92      2.20 o 
   1   6  -3      134.92      137.68      2.47 o 
   2   6  -3      511.38      489.85      7.81 o 
   3   6  -3        1.92        3.30      0.45 o 
   4   6  -3      169.60      155.10      2.26 o 
   5   6  -3       87.18       91.02      1.50 o 
   6   6  -3       52.59       59.31      1.34 o 
   7   6  -3       18.09       19.86      0.62 o 
   8   6  -3      209.37      203.70      3.37 o 
   9   6  -3      327.00      340.48      4.35 o 
  10   6  -3       39.04       38.42      1.03 o 
  11   6  -3      152.03      159.47      2.85 o 
  12   6  -3       52.46       51.66      1.15 o 
   0   7  -3      685.13      697.60     15.45 o 
   1   7  -3      184.02      176.20      3.18 o 
   2   7  -3        1.20        1.81      0.27 o 
   3   7  -3      232.88      235.02      3.42 o 
   4   7  -3       11.95       12.62      0.49 o 
   5   7  -3      235.34      237.67      3.51 o 
   6   7  -3       34.77       36.60      0.96 o 
   7   7  -3      510.20      495.98      5.55 o 
   8   7  -3      329.86      354.18      4.77 o 
   9   7  -3      240.80      240.26      3.29 o 
  10   7  -3      104.71       99.54      2.48 o 
  11   7  -3        0.43        0.53      0.26 o 
  12   7  -3       31.49       32.70      1.19 o 
   1   8  -3      154.95      155.65      3.25 o 
   2   8  -3       32.53       32.74      1.07 o 
   3   8  -3      206.81      216.80      2.82 o 
   4   8  -3      316.48      318.11      4.36 o 
   5   8  -3      204.70      204.29      3.15 o 
   6   8  -3     1223.69     1273.79     16.06 o 
   7   8  -3      353.36      365.23      5.11 o 
   8   8  -3      205.28      200.74      2.96 o 
   9   8  -3       16.88       17.87      0.53 o 
  10   8  -3      111.90      121.35      2.49 o 
  11   8  -3       43.02       42.81      1.65 o 
   0   9  -3      201.80      183.99      8.45 o 
   1   9  -3      162.75      156.80      4.99 o 
   2   9  -3      167.87      174.80      4.22 o 
   3   9  -3      281.78      249.53      5.22 o 
   4   9  -3      486.40      501.26      6.61 o 
   5   9  -3      171.61      175.68      3.11 o 
   6   9  -3        6.35        6.80      0.49 o 
   7   9  -3      398.61      379.08      4.96 o 
   8   9  -3        3.54        3.85      0.31 o 
   9   9  -3      169.87      171.42      3.27 o 
  10   9  -3       13.12       13.65      0.50 o 
  11   9  -3        4.48        3.58      0.36 o 
   1  10  -3       90.25       97.43      3.26 o 
   2  10  -3      250.61      245.30      3.52 o 
   3  10  -3       86.08       84.23      1.57 o 
   4  10  -3      182.66      178.15      3.00 o 
   5  10  -3      366.16      352.97      5.28 o 
   6  10  -3      252.26      266.30      3.57 o 
   7  10  -3       67.34       65.63      1.31 o 
   8  10  -3      568.46      543.84      7.48 o 
   9  10  -3      149.43      154.60      2.62 o 
  10  10  -3       50.97       50.83      1.08 o 
  11  10  -3        3.01        2.31      0.60 o 
   0  11  -3      200.90      215.79      5.72 o 
   1  11  -3      223.61      208.41      3.31 o 
   2  11  -3      169.50      159.03      2.52 o 
   3  11  -3      185.36      182.46      2.58 o 
   4  11  -3       11.92       12.34      0.65 o 
   5  11  -3      155.93      159.70      2.68 o 
   6  11  -3       15.74       14.89      0.61 o 
   7  11  -3       71.49       62.59      1.26 o 
   8  11  -3      234.55      220.67      3.61 o 
   9  11  -3      105.21      103.68      1.86 o 
  10  11  -3       19.86       15.08      0.55 o 
   1  12  -3      207.41      206.90      2.84 o 
   2  12  -3      146.91      144.88      2.29 o 
   3  12  -3        3.64        4.21      0.40 o 
   4  12  -3      121.95      118.75      2.20 o 
   5  12  -3       38.97       37.10      1.00 o 
   6  12  -3      102.11      111.61      2.02 o 
   7  12  -3       34.54       32.45      0.87 o 
   8  12  -3       26.88       26.11      0.90 o 
   9  12  -3       46.85       39.83      0.92 o 
   0  13  -3      381.00      365.28      7.18 o 
   1  13  -3      169.41      164.97      2.70 o 
   2  13  -3       58.22       59.81      1.31 o 
   3  13  -3       31.43       31.65      1.01 o 
   4  13  -3      120.39      115.81      2.64 o 
   5  13  -3       52.56       50.73      1.50 o 
   6  13  -3       80.81       80.10      1.96 o 
   7  13  -3       94.15       95.01      3.66 o 
   8  13  -3       88.05       86.67      2.94 o 
   9  13  -3       35.47       35.60      1.08 o 
   1  14  -3       43.06       42.78      1.13 o 
   2  14  -3      147.12      149.31      3.48 o 
   3  14  -3      275.52      274.53      8.54 o 
   4  14  -3       17.27       17.51      0.79 o 
   5  14  -3       17.24       17.54      0.85 o 
   6  14  -3       11.03        7.97      0.61 o 
   7  14  -3       22.36       21.51      0.85 o 
   8  14  -3       25.64       26.56      0.70 o 
   0  15  -3      117.60      113.96      3.25 o 
   1  15  -3       38.09       39.84      1.41 o 
   2  15  -3        0.84        1.31      0.32 o 
   3  15  -3      169.88      170.70      8.11 o 
   4  15  -3       13.06       16.90      1.02 o 
   5  15  -3       28.65       30.21      1.25 o 
   6  15  -3        6.87        5.65      0.46 o 
   7  15  -3        8.63        8.14      0.43 o 
   1  16  -3      128.21      132.42      4.13 o 
   2  16  -3      107.86      111.67      3.92 o 
   3  16  -3       88.49      105.74      4.61 o 
   4  16  -3       63.29       64.42      1.93 o 
   5  16  -3       12.29       10.60      0.53 o 
   6  16  -3      106.32      115.54      6.18 o 
   0  17  -3      119.13      110.65      5.00 o 
   1  17  -3      171.26      163.34      4.73 o 
   2  17  -3       22.88       25.04      1.40 o 
   3  17  -3       20.02       22.22      2.53 o 
   4  17  -3       66.27       75.17      2.50 o 
   5  17  -3        3.71        3.39      0.89 o 
   1  18  -3      127.93      128.37      5.00 o 
   2  18  -3       28.18       31.33      1.73 o 
   3  18  -3       25.58       26.73      1.38 o 
   0   0  -2     7586.75    11405.01    273.92 o 
   2   0  -2      413.56      435.60      4.33 o 
   4   0  -2     1056.88     1229.18     13.44 o 
   6   0  -2      121.98      137.74      1.75 o 
   8   0  -2      202.52      190.98      3.03 o 
  10   0  -2      215.16      216.07      4.26 o 
  12   0  -2       44.65       41.00      1.84 o 
  14   0  -2       27.34       25.48      0.78 o 
   1   1  -2     1055.92     1136.41      6.81 o 
   2   1  -2      690.70      644.30      4.22 o 
   3   1  -2     1184.53     1328.35      8.87 o 
   4   1  -2      348.39      330.15      2.50 o 
   5   1  -2       12.21       15.51      0.31 o 
   6   1  -2        3.99        4.93      0.21 o 
   7   1  -2       59.00       57.96      0.91 o 
   8   1  -2      343.47      343.68      3.68 o 
   9   1  -2       35.25       37.12      0.79 o 
  10   1  -2      135.27      128.95      1.79 o 
  11   1  -2      129.58      124.89      2.51 o 
  12   1  -2       22.90       20.58      0.85 o 
  13   1  -2        3.15        3.65      0.33 o 
  14   1  -2       36.32       37.59      0.70 o 
   0   2  -2     1178.55     1310.20     11.22 o 
   1   2  -2     1215.26     1334.56      8.98 o 
   2   2  -2       76.11       79.46      0.69 o 
   3   2  -2      187.23      189.93      1.43 o 
   4   2  -2      229.06      238.35      1.85 o 
   5   2  -2      817.48      874.68      6.48 o 
   6   2  -2        4.38        4.54      0.20 o 
   7   2  -2      345.83      347.72      4.07 o 
   8   2  -2       49.36       49.98      0.87 o 
   9   2  -2      520.46      527.87      6.15 o 
  10   2  -2      137.71      134.20      1.84 o 
  11   2  -2       67.28       63.09      1.38 o 
  12   2  -2        0.32        0.88      0.27 o 
  13   2  -2       70.19       71.94      1.39 o 
  14   2  -2      102.18      107.05      1.81 o 
   1   3  -2      569.73      585.51      3.97 o 
   2   3  -2      563.68      579.45      4.40 o 
   3   3  -2      137.55      166.58      1.39 o 
   4   3  -2      621.37      683.80      5.04 o 
   5   3  -2       84.36       87.59      0.83 o 
   6   3  -2      357.46      358.40      2.98 o 
   7   3  -2      150.70      157.56      2.09 o 
   8   3  -2       17.10       17.16      0.47 o 
   9   3  -2      148.67      143.29      2.01 o 
  10   3  -2      368.08      349.23      4.23 o 
  11   3  -2      108.43       98.49      2.27 o 
  12   3  -2       27.72       30.40      0.83 o 
  13   3  -2       44.67       49.15      1.45 o 
  14   3  -2      150.41      158.30      4.85 o 
   0   4  -2     1009.34     1134.35      9.77 o 
   1   4  -2      389.49      403.99      2.86 o 
   2   4  -2       98.88       91.35      0.80 o 
   3   4  -2     3115.86     3989.03     31.63 o 
   4   4  -2      477.33      497.69      3.55 o 
   5   4  -2      422.43      414.21      3.04 o 
   6   4  -2      207.75      196.17      2.07 o 
   7   4  -2      322.80      331.08      3.72 o 
   8   4  -2      297.02      300.03      3.84 o 
   9   4  -2       28.11       25.10      0.69 o 
  10   4  -2      130.62      124.38      1.93 o 
  11   4  -2        6.48        6.88      0.52 o 
  12   4  -2      148.26      144.01      2.13 o 
  13   4  -2       78.71       75.95      1.43 o 
  14   4  -2       69.42       71.77      1.88 o 
   1   5  -2       54.91       61.13      0.62 o 
   2   5  -2      428.05      478.05      3.43 o 
   3   5  -2      930.86      995.93      6.90 o 
   4   5  -2     2611.78     3066.94     21.73 o 
   5   5  -2      109.19       96.02      1.01 o 
   6   5  -2      175.71      186.10      2.42 o 
   7   5  -2      296.69      291.34      3.55 o 
   8   5  -2      412.08      403.20      4.73 o 
   9   5  -2      655.86      701.03      7.98 o 
  10   5  -2       54.85       48.70      1.01 o 
  11   5  -2       51.49       51.01      1.14 o 
  12   5  -2        4.90        5.05      0.37 o 
  13   5  -2       15.16       17.08      0.55 o 
   0   6  -2     1024.22     1148.95     11.50 o 
   1   6  -2      734.69      817.50      6.28 o 
   2   6  -2        5.15        5.57      0.20 o 
   3   6  -2       67.89       67.85      0.73 o 
   4   6  -2     1109.88     1121.58      8.30 o 
   5   6  -2     1486.25     1653.46     13.57 o 
   6   6  -2      691.15      737.36      7.88 o 
   7   6  -2       76.47       76.52      1.21 o 
   8   6  -2      233.36      228.83      2.81 o 
   9   6  -2      214.51      212.61      2.66 o 
  10   6  -2      243.95      240.88      2.97 o 
  11   6  -2       80.49       74.15      1.45 o 
  12   6  -2      132.04      131.85      1.96 o 
  13   6  -2       81.08       80.67      1.23 o 
   1   7  -2       98.24       93.82      1.08 o 
   2   7  -2       70.18       67.79      0.76 o 
   3   7  -2       89.05       96.29      1.00 o 
   4   7  -2      152.27      145.52      1.48 o 
   5   7  -2      706.65      735.17      7.55 o 
   6   7  -2      965.06     1023.93     11.30 o 
   7   7  -2      125.14      129.34      1.68 o 
   8   7  -2      106.97      101.33      1.34 o 
   9   7  -2       43.78       38.73      0.82 o 
  10   7  -2      173.68      185.51      2.62 o 
  11   7  -2        8.35        7.74      0.43 o 
  12   7  -2       22.95       22.32      0.53 o 
  13   7  -2       50.16       51.03      1.01 o 
   0   8  -2      195.38      182.15      2.96 o 
   1   8  -2       81.51       87.56      1.28 o 
   2   8  -2       39.28       50.72      0.71 o 
   3   8  -2       29.53       29.05      0.47 o 
   4   8  -2      320.69      329.42      3.62 o 
   5   8  -2       24.78       23.57      0.59 o 
   6   8  -2      769.43      798.59      9.72 o 
   7   8  -2       84.45       81.12      1.24 o 
   8   8  -2       43.46       39.33      0.73 o 
   9   8  -2      299.85      296.36      3.62 o 
  10   8  -2       79.19       78.00      1.31 o 
  11   8  -2       45.27       44.69      0.87 o 
  12   8  -2       16.10       15.30      0.43 o 
  13   8  -2       15.05       13.46      0.79 o 
   1   9  -2      183.70      175.35      2.72 o 
   2   9  -2      152.63      143.38      2.95 o 
   3   9  -2       87.22       83.13      1.33 o 
   4   9  -2       16.44       15.91      0.47 o 
   5   9  -2      295.38      285.21      3.44 o 
   6   9  -2      327.36      321.90      3.49 o 
   7   9  -2      946.71      990.13     10.79 o 
   8   9  -2      103.96      104.31      1.47 o 
   9   9  -2       65.42       62.97      1.09 o 
  10   9  -2       17.37       19.05      0.53 o 
  11   9  -2       14.58       14.80      0.48 o 
  12   9  -2       10.98       10.16      0.34 o 
   0  10  -2       14.26       15.79      0.74 o 
   1  10  -2      209.11      194.11      3.03 o 
   2  10  -2      251.13      255.09      3.59 o 
   3  10  -2      251.71      244.41      3.05 o 
   4  10  -2       29.60       27.71      0.70 o 
   5  10  -2       30.28       29.76      0.69 o 
   6  10  -2       21.26       21.82      0.71 o 
   7  10  -2       95.92       92.02      1.26 o 
   8  10  -2      157.13      154.63      2.26 o 
   9  10  -2      155.62      152.29      2.15 o 
  10  10  -2        2.17        1.98      0.22 o 
  11  10  -2       24.09       21.45      0.50 o 
  12  10  -2      111.94      127.11      1.80 o 
   1  11  -2      113.59       99.25      1.45 o 
   2  11  -2       84.22       82.06      1.30 o 
   3  11  -2       21.52       20.74      0.60 o 
   4  11  -2      144.03      139.01      2.81 o 
   5  11  -2      876.97      902.41     10.09 o 
   6  11  -2      376.40      382.26      5.14 o 
   7  11  -2      338.00      344.86      4.11 o 
   8  11  -2       90.04       88.48      2.17 o 
   9  11  -2       67.20       63.05      1.13 o 
  10  11  -2       60.86       61.05      0.98 o 
  11  11  -2       20.90       20.23      0.46 o 
   0  12  -2     1437.80     1459.90     26.99 o 
   1  12  -2      288.88      276.13      3.55 o 
   2  12  -2      204.13      190.18      2.63 o 
   3  12  -2        6.44        6.28      0.46 o 
   4  12  -2       71.90       69.75      1.49 o 
   5  12  -2      166.03      162.53      2.51 o 
   6  12  -2      119.53      112.87      1.98 o 
   7  12  -2      155.83      157.60      2.30 o 
   8  12  -2      113.12      110.23      1.82 o 
   9  12  -2        4.66        4.08      0.30 o 
  10  12  -2        8.15        7.61      0.35 o 
  11  12  -2       65.86       68.92      1.27 o 
   1  13  -2      325.24      328.21      5.80 o 
   2  13  -2       99.82       96.88      2.18 o 
   3  13  -2       93.50       91.19      1.92 o 
   4  13  -2      171.08      170.43      3.06 o 
   5  13  -2       29.27       25.43      0.91 o 
   6  13  -2      410.30      412.16      5.77 o 
   7  13  -2       21.95       21.01      0.73 o 
   8  13  -2      114.40      115.92      1.83 o 
   9  13  -2       17.73       16.25      0.50 o 
  10  13  -2       82.00       80.43      1.31 o 
   0  14  -2      748.01      739.30     19.88 o 
   1  14  -2       13.85       13.24      0.64 o 
   2  14  -2      149.30      159.10      3.26 o 
   3  14  -2      317.80      327.74      6.61 o 
   4  14  -2       98.70       99.31      2.28 o 
   5  14  -2       61.83       61.65      1.48 o 
   6  14  -2       87.70       91.51      1.71 o 
   7  14  -2      139.79      135.80      3.08 o 
   8  14  -2        0.50        0.66      0.18 o 
   9  14  -2       27.86       27.10      0.74 o 
  10  14  -2       25.42       23.99      0.89 o 
   1  15  -2      108.61      101.36      2.59 o 
   2  15  -2      313.51      307.60     10.21 o 
   3  15  -2        2.31        3.21      0.41 o 
   4  15  -2      377.26      374.41      8.43 o 
   5  15  -2       10.62       10.62      0.64 o 
   6  15  -2       23.63       22.71      0.75 o 
   7  15  -2       41.29       40.11      1.08 o 
   8  15  -2       42.22       42.29      1.04 o 
   9  15  -2       24.08       28.24      0.69 o 
   0  16  -2       80.64       75.09      2.95 o 
   1  16  -2       65.53       61.70      1.85 o 
   2  16  -2      254.13      245.04      6.49 o 
   3  16  -2      211.84      211.72      5.90 o 
   4  16  -2       61.20       65.15      2.13 o 
   5  16  -2       26.15       28.52      1.42 o 
   6  16  -2       51.85       48.81      1.34 o 
   7  16  -2       28.27       29.94      1.12 o 
   8  16  -2       45.27       41.02      2.90 o 
   1  17  -2        1.70        1.52      0.33 o 
   2  17  -2      105.44      108.50      2.89 o 
   3  17  -2       31.07       32.61      1.17 o 
   4  17  -2       61.11       60.55      2.05 o 
   5  17  -2      223.43      231.66      6.59 o 
   6  17  -2        8.35        6.91      0.53 o 
   7  17  -2       22.09       22.47      0.70 o 
   0  18  -2       32.39       33.56      1.92 o 
   1  18  -2       44.52       43.04      1.22 o 
   2  18  -2        0.00        0.64      0.57 o 
   3  18  -2       16.20       15.53      0.68 o 
   4  18  -2        9.84       10.83      0.56 o 
   5  18  -2       22.16       24.03      0.72 o 
   6  18  -2       28.87       29.06      0.98 o 
   1  19  -2        3.38        4.33      0.39 o 
   2  19  -2        9.48        8.04      0.49 o 
   3  19  -2       16.39       16.27      0.59 o 
   4  19  -2       35.96       36.28      1.10 o 
   5  19  -2       13.63       13.39      1.34 o 
   0  20  -2       44.87       40.78      1.90 o 
   1  20  -2       94.25      103.22      2.89 o 
   2  20  -2        4.49        5.65      1.04 o 
   2   0  -1     1208.82     1294.04     14.11 o 
   4   0  -1      592.36      545.26      3.65 o 
   6   0  -1     1131.94     1225.44     10.45 o 
   8   0  -1      121.33      125.23      2.65 o 
  10   0  -1      390.37      396.80      5.92 o 
  12   0  -1      255.59      260.45      5.57 o 
  14   0  -1      103.25      102.58      2.08 o 
   0   1  -1     1854.34     2362.10     53.57 o 
   2   1  -1     2281.03     2886.02     40.42 o 
   3   1  -1      765.45      774.24      3.49 o 
   4   1  -1      461.63      454.30      2.15 o 
   5   1  -1      232.18      245.37      1.39 o 
   6   1  -1      672.39      744.91      4.86 o 
   7   1  -1      668.56      684.86      5.06 o 
   8   1  -1      151.60      155.90      2.06 o 
   9   1  -1      281.57      280.07      3.60 o 
  10   1  -1       35.17       34.16      0.69 o 
  11   1  -1      290.29      286.49      3.82 o 
  12   1  -1        5.43        5.06      0.45 o 
  13   1  -1      275.29      298.65      4.01 o 
  14   1  -1       25.89       25.04      0.57 o 
   1   2  -1     2915.86     3941.44     64.67 o 
   3   2  -1      993.64     1066.55      5.03 o 
   4   2  -1     1331.99     1492.98      7.30 o 
   5   2  -1     1440.47     1677.18      8.62 o 
   6   2  -1      747.23      775.35      4.97 o 
   7   2  -1      156.01      148.21      1.34 o 
   8   2  -1       11.76       14.31      0.41 o 
   9   2  -1       17.83       16.99      0.45 o 
  10   2  -1      200.57      187.20      2.04 o 
  11   2  -1       79.66       73.28      1.22 o 
  12   2  -1      106.62      112.23      2.69 o 
  13   2  -1       86.43       88.16      1.51 o 
  14   2  -1       53.92       50.68      1.23 o 
   0   3  -1     1174.99     1295.46     11.29 o 
   1   3  -1     1336.28     1388.35      7.97 o 
   4   3  -1       64.72       69.48      0.44 o 
   5   3  -1      149.56      141.19      0.87 o 
   6   3  -1       84.13       81.80      0.73 o 
   7   3  -1       87.98       78.68      0.84 o 
   8   3  -1       64.52       64.40      1.02 o 
   9   3  -1        2.34        2.46      0.20 o 
  10   3  -1      357.71      345.76      3.52 o 
  11   3  -1       87.08       86.78      1.41 o 
  12   3  -1      234.30      238.66      3.17 o 
  13   3  -1      277.89      282.39      3.83 o 
  14   3  -1       99.61       94.83      1.97 o 
   1   4  -1     2011.73     2206.51     18.90 o 
   2   4  -1      367.02      349.71      1.71 o 
   3   4  -1     1378.52     1497.20      7.57 o 
   4   4  -1     1086.66     1244.59      6.47 o 
   5   4  -1       28.73       25.76      0.27 o 
   6   4  -1      863.92      999.93      7.01 o 
   7   4  -1       43.73       48.76      0.58 o 
   8   4  -1       38.11       43.48      0.84 o 
   9   4  -1      100.25      102.99      1.18 o 
  10   4  -1       79.18       82.62      1.25 o 
  11   4  -1       47.50       46.87      0.88 o 
  12   4  -1       42.52       46.06      0.98 o 
  13   4  -1      190.91      204.49      2.66 o 
  14   4  -1       18.63       18.74      0.58 o 
   0   5  -1      133.25      122.95      0.93 o 
   1   5  -1      197.74      204.40      0.98 o 
   2   5  -1       36.52       30.85      0.22 o 
   3   5  -1     1214.55     1374.58      6.65 o 
   4   5  -1     2396.93     2872.25     15.89 o 
   5   5  -1       93.06      110.43      0.85 o 
   6   5  -1       49.87       51.48      0.59 o 
   7   5  -1      192.88      207.43      2.19 o 
   8   5  -1       24.46       25.47      0.54 o 
   9   5  -1      258.34      248.86      2.80 o 
  10   5  -1      141.94      137.73      1.63 o 
  11   5  -1        2.31        2.21      0.22 o 
  12   5  -1      663.69      684.99      7.47 o 
  13   5  -1       89.98       93.89      1.41 o 
  14   5  -1       22.38       22.36      0.75 o 
   1   6  -1       41.47       32.01      0.25 o 
   2   6  -1      381.47      360.45      1.94 o 
   3   6  -1      994.07     1112.27      5.76 o 
   4   6  -1      896.87      943.81      5.48 o 
   5   6  -1      679.65      707.89      4.50 o 
   6   6  -1      221.69      222.09      1.86 o 
   7   6  -1      178.34      176.51      2.16 o 
   8   6  -1       40.61       37.98      0.72 o 
   9   6  -1      144.13      138.37      1.61 o 
  10   6  -1       28.79       26.51      0.58 o 
  11   6  -1      553.98      578.29      5.25 o 
  12   6  -1        6.46        7.10      0.36 o 
  13   6  -1        2.45        2.01      0.21 o 
  14   6  -1        4.90        4.79      0.89 o 
   0   7  -1     1175.94     1208.94      9.07 o 
   1   7  -1      858.24      879.17      4.66 o 
   2   7  -1        6.31        7.76      0.20 o 
   3   7  -1     1186.41     1275.84      7.86 o 
   4   7  -1     1631.89     1941.44     12.84 o 
   5   7  -1      216.97      213.39      1.92 o 
   6   7  -1      180.40      190.84      1.78 o 
   7   7  -1       72.95       70.66      1.23 o 
   8   7  -1      371.01      376.99      3.64 o 
   9   7  -1       75.37       67.79      0.99 o 
  10   7  -1      204.74      194.35      2.11 o 
  11   7  -1      142.88      148.92      1.87 o 
  12   7  -1       76.56       81.87      1.14 o 
  13   7  -1       12.22       12.74      0.60 o 
  14   7  -1        9.11       10.57      0.61 o 
   1   8  -1      285.94      268.12      1.68 o 
   2   8  -1      125.97      118.01      0.91 o 
   3   8  -1      235.48      237.87      1.89 o 
   4   8  -1      191.33      205.18      1.73 o 
   5   8  -1      538.08      561.99      4.83 o 
   6   8  -1        9.15       11.72      0.43 o 
   7   8  -1       16.81       15.34      0.42 o 
   8   8  -1      246.22      236.71      2.74 o 
   9   8  -1       65.98       58.64      0.95 o 
  10   8  -1      111.62      109.38      1.38 o 
  11   8  -1      312.41      329.32      4.05 o 
  12   8  -1      156.67      162.91      2.00 o 
  13   8  -1      103.23      110.31      1.55 o 
   0   9  -1      984.84     1054.91     12.02 o 
   1   9  -1      291.52      339.45      2.62 o 
   2   9  -1      483.29      512.08      3.75 o 
   3   9  -1      162.18      153.14      1.42 o 
   4   9  -1      131.92      118.59      1.29 o 
   5   9  -1       22.43       21.58      0.57 o 
   6   9  -1       21.84       20.39      0.50 o 
   7   9  -1      299.56      289.70      3.23 o 
   8   9  -1       58.64       61.86      1.03 o 
   9   9  -1      191.63      181.36      2.09 o 
  10   9  -1      137.49      147.82      1.72 o 
  11   9  -1       37.39       37.64      0.67 o 
  12   9  -1      133.79      139.49      1.73 o 
  13   9  -1       19.56       20.62      0.50 o 
   1  10  -1       45.96       48.56      0.61 o 
   2  10  -1      708.03      707.51      5.99 o 
   3  10  -1      112.92      107.56      1.20 o 
   4  10  -1       26.93       25.71      0.61 o 
   5  10  -1      156.30      127.47      1.77 o 
   6  10  -1      594.78      608.28      5.78 o 
   7  10  -1      240.94      227.20      2.52 o 
   8  10  -1      431.94      423.78      4.24 o 
   9  10  -1       17.19       14.48      0.49 o 
  10  10  -1       54.86       53.29      0.88 o 
  11  10  -1        5.04        5.35      0.31 o 
  12  10  -1       85.43       86.31      1.39 o 
  13  10  -1        9.13        9.86      0.50 o 
   0  11  -1      520.38      539.15     10.37 o 
   1  11  -1       53.88       53.14      1.22 o 
   2  11  -1        3.08        3.77      0.37 o 
   3  11  -1      266.48      269.25      4.25 o 
   4  11  -1      124.48      119.19      1.75 o 
   5  11  -1      117.10      119.81      1.53 o 
   6  11  -1      582.22      569.09      5.79 o 
   7  11  -1      661.16      651.40      6.18 o 
   8  11  -1       36.02       31.77      0.66 o 
   9  11  -1       49.21       51.56      1.14 o 
  10  11  -1       45.70       43.98      0.80 o 
  11  11  -1       10.32        9.46      0.38 o 
  12  11  -1       32.68       33.65      0.77 o 
   1  12  -1       12.54       12.95      0.56 o 
   2  12  -1      365.85      351.44      6.40 o 
   3  12  -1       36.08       33.75      0.88 o 
   4  12  -1      232.21      219.70      2.83 o 
   5  12  -1       21.76       20.28      0.57 o 
   6  12  -1       30.07       30.44      0.82 o 
   7  12  -1      187.16      182.84      2.18 o 
   8  12  -1       49.54       55.43      1.03 o 
   9  12  -1       97.13       95.21      1.42 o 
  10  12  -1       97.47       97.88      1.41 o 
  11  12  -1       16.47       16.37      0.50 o 
  12  12  -1       33.48       33.16      0.72 o 
   0  13  -1      349.85      305.64      7.45 o 
   1  13  -1      174.58      166.99      3.99 o 
   2  13  -1      235.75      223.33      3.08 o 
   3  13  -1        1.15        1.14      0.23 o 
   4  13  -1      202.44      185.78      2.84 o 
   5  13  -1      505.19      493.29      5.85 o 
   6  13  -1      355.00      321.79      4.48 o 
   7  13  -1      228.11      220.70      2.62 o 
   8  13  -1      122.28      121.62      1.98 o 
   9  13  -1        0.29        0.34      0.16 o 
  10  13  -1       13.37       15.50      0.52 o 
  11  13  -1       42.81       42.40      0.76 o 
   1  14  -1       88.98       80.99      1.60 o 
   2  14  -1      179.49      176.93      2.90 o 
   3  14  -1      524.39      522.10      7.83 o 
   4  14  -1      104.28      102.58      1.74 o 
   5  14  -1      706.79      723.54      8.18 o 
   6  14  -1      119.86      112.72      1.83 o 
   7  14  -1      151.08      145.01      2.35 o 
   8  14  -1       58.06       56.06      1.08 o 
   9  14  -1       51.26       55.25      0.93 o 
  10  14  -1       32.69       34.80      0.71 o 
  11  14  -1       34.69       39.51      1.31 o 
   0  15  -1      206.10      182.55      6.29 o 
   1  15  -1      182.73      179.99      3.47 o 
   2  15  -1      238.80      240.11      3.58 o 
   3  15  -1      186.26      181.08      3.11 o 
   4  15  -1       95.52       86.87      1.87 o 
   5  15  -1       38.78       36.06      0.96 o 
   6  15  -1       68.38       69.62      1.46 o 
   7  15  -1       40.17       42.19      1.31 o 
   8  15  -1       14.12       14.54      0.57 o 
   9  15  -1       37.76       37.87      0.76 o 
  10  15  -1       62.44       62.47      1.17 o 
   1  16  -1        0.50        0.59      0.29 o 
   2  16  -1      203.23      207.35      3.44 o 
   3  16  -1      187.24      198.14      5.04 o 
   4  16  -1      261.25      252.71      3.95 o 
   5  16  -1       11.56       11.08      0.62 o 
   6  16  -1       62.29       64.20      1.17 o 
   7  16  -1       34.10       31.71      0.72 o 
   8  16  -1       29.08       31.18      0.73 o 
   9  16  -1       23.25       22.11      0.54 o 
   0  17  -1      159.77      166.66      5.79 o 
   1  17  -1      117.32      121.58      2.33 o 
   2  17  -1       64.69       63.37      1.56 o 
   3  17  -1       96.93       91.65      2.01 o 
   4  17  -1       54.74       62.16      1.50 o 
   5  17  -1       53.12       51.58      1.27 o 
   6  17  -1       29.61       30.73      0.89 o 
   7  17  -1       11.79       11.19      0.45 o 
   8  17  -1       15.42       17.10      0.69 o 
   1  18  -1       75.17       76.86      1.65 o 
   2  18  -1      123.98      129.72      2.44 o 
   3  18  -1       75.98       81.62      1.72 o 
   4  18  -1      154.17      159.31      2.48 o 
   5  18  -1       15.46       17.86      0.64 o 
   6  18  -1       11.63       10.91      0.52 o 
   7  18  -1       41.74       42.55      1.03 o 
   0  19  -1      797.50      898.85     16.84 o 
   1  19  -1      292.01      312.72      4.48 o 
   2  19  -1       37.92       36.01      0.88 o 
   3  19  -1       19.22       20.23      0.67 o 
   4  19  -1       42.35       45.11      1.22 o 
   5  19  -1       51.96       52.38      1.25 o 
   6  19  -1       15.97       17.00      1.56 o 
   1  20  -1       42.24       42.71      0.91 o 
   2  20  -1       28.62       28.20      0.75 o 
   3  20  -1       21.86       22.32      0.74 o 
   4  20  -1       33.19       29.87      1.30 o 
   0  21  -1       71.67       67.90      2.11 o 
   1  21  -1       71.08       76.60      4.65 o 
   2  21  -1        7.47        7.02      0.65 o 
   2   0   0       37.44       32.90      0.26 o 
   4   0   0      138.07      125.00      0.92 o 
   6   0   0      429.86      483.47      4.78 o 
   8   0   0      651.88      661.13      7.77 o 
  10   0   0       56.92       50.33      1.30 o 
  12   0   0      680.98      724.02      8.92 o 
  14   0   0       18.09       17.38      2.06 o 
   1   1   0      739.07      812.24     11.76 o 
   2   1   0       73.12       60.97      0.32 o 
   3   1   0      362.55      344.22      1.61 o 
   4   1   0       39.59       35.21      0.23 o 
   5   1   0        6.61        9.02      0.12 o 
   6   1   0      176.99      157.99      1.20 o 
   7   1   0       45.11       42.43      0.50 o 
   8   1   0      416.50      391.44      2.96 o 
   9   1   0      270.99      280.04      2.87 o 
  10   1   0        2.19        1.68      0.16 o 
  11   1   0       10.74       11.74      0.51 o 
  12   1   0        9.99       11.25      0.42 o 
  13   1   0       17.24       13.85      0.96 o 
  14   1   0      187.88      200.40      3.58 o 
   0   2   0       57.99       48.51      0.38 o 
   1   2   0     1556.37     1809.38     64.21 o 
   2   2   0     5063.23       -0.03      0.13 o 
   3   2   0        1.04        1.87      0.05 o 
   4   2   0       20.22       19.33      0.15 o 
   5   2   0       95.84       88.72      0.57 o 
   6   2   0      534.46      561.55      4.00 o 
   7   2   0        0.29        0.17      0.06 o 
   8   2   0      483.71      516.69      4.31 o 
   9   2   0      619.11      609.97      5.33 o 
  10   2   0       52.40       49.92      0.66 o 
  11   2   0       53.27       52.80      0.75 o 
  12   2   0      401.18      423.60      4.05 o 
  13   2   0        3.32        2.85      0.36 o 
  14   2   0      258.12      263.62      5.01 o 
   1   3   0      724.37      724.60      3.61 o 
   3   3   0      750.45      813.27      3.64 o 
   4   3   0      177.50      152.64      0.79 o 
   5   3   0      978.61     1061.65      6.29 o 
   6   3   0       24.83       25.51      0.33 o 
   7   3   0      289.93      347.21      2.99 o 
   8   3   0       22.22       24.10      0.47 o 
   9   3   0      656.23      651.41      5.95 o 
  10   3   0       23.37       24.38      0.44 o 
  11   3   0      161.47      173.70      1.90 o 
  12   3   0       31.86       30.29      0.66 o 
  13   3   0       20.27       20.68      1.35 o 
  14   3   0      148.09      160.37      3.32 o 
   0   4   0      323.11      275.74      2.16 o 
   2   4   0     1616.52     1805.93     14.47 o 
   3   4   0       76.49       51.38      0.29 o 
   4   4   0      197.23      205.25      1.15 o 
   5   4   0      925.46     1045.17      6.30 o 
   6   4   0        9.41        9.98      0.37 o 
   7   4   0      332.08      343.09      3.00 o 
   8   4   0        3.01        3.08      0.32 o 
   9   4   0        4.14        4.58      0.21 o 
  10   4   0        1.92        2.28      0.22 o 
  11   4   0       52.01       53.43      0.88 o 
  12   4   0       45.12       43.11      0.84 o 
  13   4   0       10.23        8.42      0.51 o 
  14   4   0      111.77      114.72      2.55 o 
   1   5   0      392.21      397.60      1.82 o 
   2   5   0        4.89        3.89      0.09 o 
   3   5   0      387.87      366.93      1.82 o 
   4   5   0      361.65      313.49      1.79 o 
   5   5   0     2103.77     2489.49     16.22 o 
   6   5   0       23.22       24.84      0.36 o 
   7   5   0     1221.05     1290.70     11.54 o 
   8   5   0       11.95       10.65      0.38 o 
   9   5   0       83.80       88.28      0.97 o 
  10   5   0      518.55      544.56      4.57 o 
  11   5   0        1.12        0.82      0.16 o 
  12   5   0      198.70      196.79      2.53 o 
  13   5   0        2.00        2.34      0.27 o 
  14   5   0      145.13      144.44      3.01 o 
   0   6   0      626.93      568.97      3.89 o 
   1   6   0        1.78        2.67      0.08 o 
   2   6   0      248.88      247.31      1.21 o 
   3   6   0       29.22       20.03      0.20 o 
   4   6   0      255.78      240.85      1.56 o 
   5   6   0       57.10       42.74      0.57 o 
   6   6   0      196.37      178.63      1.69 o 
   7   6   0      246.91      262.43      2.88 o 
   8   6   0       52.01       52.18      0.74 o 
   9   6   0      411.63      422.12      3.39 o 
  10   6   0      282.81      285.52      2.61 o 
  11   6   0      378.01      377.70      3.90 o 
  12   6   0      241.63      233.84      2.60 o 
  13   6   0       83.28       82.87      1.50 o 
  14   6   0      101.06      106.78      2.00 o 
   1   7   0      878.13      816.67      3.92 o 
   2   7   0     1177.56     1279.50      6.98 o 
   3   7   0       75.76       82.29      0.61 o 
   4   7   0      153.29      146.97      1.10 o 
   5   7   0        8.06       10.73      0.30 o 
   6   7   0        3.73        4.01      0.22 o 
   7   7   0       94.17       82.82      1.27 o 
   8   7   0       88.43       79.38      1.20 o 
   9   7   0       72.92       73.04      0.85 o 
  10   7   0      166.24      161.33      1.62 o 
  11   7   0       67.31       71.79      1.00 o 
  12   7   0       14.46       13.81      0.46 o 
  13   7   0       13.24       15.35      0.58 o 
  14   7   0        6.76        5.26      0.53 o 
   0   8   0        7.89       11.30      0.27 o 
   1   8   0      518.72      531.52      3.31 o 
   2   8   0     1172.09     1362.70      8.95 o 
   3   8   0     1697.35     2024.01     15.05 o 
   4   8   0        1.98        3.50      0.16 o 
   5   8   0      409.30      421.22      4.20 o 
   6   8   0      989.57     1084.42     11.06 o 
   7   8   0      496.37      512.63      4.89 o 
   8   8   0      283.64      272.68      2.24 o 
   9   8   0      195.32      170.55      1.58 o 
  10   8   0     1069.80     1088.06      8.63 o 
  11   8   0       12.74       15.18      0.65 o 
  12   8   0        0.31        0.36      0.15 o 
  13   8   0       94.10       94.86      2.27 o 
  14   8   0       92.87       91.02      3.37 o 
   1   9   0      189.41      196.25      1.71 o 
   2   9   0        6.45        7.05      0.21 o 
   3   9   0       66.48       71.53      1.02 o 
   4   9   0      133.75      137.16      1.55 o 
   5   9   0       50.62       50.14      0.82 o 
   6   9   0        0.27        0.32      0.14 o 
   7   9   0       22.04       25.77      0.49 o 
   8   9   0      419.37      420.87      3.15 o 
   9   9   0      576.13      580.24      4.71 o 
  10   9   0      133.28      118.52      1.39 o 
  11   9   0      144.66      145.90      1.76 o 
  12   9   0        0.88        1.24      0.26 o 
  13   9   0        0.01        0.23      0.17 o 
   0  10   0       43.80       61.07      1.52 o 
   1  10   0       33.10       37.78      0.66 o 
   2  10   0       11.82       11.41      0.33 o 
   3  10   0      186.56      183.27      2.26 o 
   4  10   0      299.66      315.72      4.64 o 
   5  10   0      270.41      272.33      3.87 o 
   6  10   0      207.10      211.27      3.29 o 
   7  10   0      530.25      524.96      4.09 o 
   8  10   0      263.57      238.61      2.19 o 
   9  10   0      364.13      365.00      3.22 o 
  10  10   0        1.28        2.44      0.25 o 
  11  10   0        7.42        7.89      0.37 o 
  12  10   0        6.70        5.70      0.36 o 
  13  10   0       71.80       72.02      1.45 o 
   1  11   0     2235.87     2489.28     32.37 o 
   2  11   0      126.95      121.87      1.68 o 
   3  11   0      113.66      111.40      1.92 o 
   4  11   0      116.03      118.94      2.14 o 
   5  11   0        0.30        0.74      0.19 o 
   6  11   0        1.23        1.29      0.17 o 
   7  11   0       37.58       34.33      0.61 o 
   8  11   0      636.62      646.21      6.19 o 
   9  11   0        3.75        3.06      0.27 o 
  10  11   0       69.05       63.64      1.01 o 
  11  11   0       12.11       13.67      0.44 o 
  12  11   0        6.55        7.89      0.46 o 
  13  11   0       82.76       85.95      3.18 o 
   0  12   0       11.43        6.77      0.62 o 
   1  12   0       22.65       19.06      1.71 o 
   2  12   0      609.72      622.43     11.76 o 
   3  12   0      194.77      174.74      2.88 o 
   4  12   0      339.41      346.36      3.70 o 
   5  12   0      211.63      205.12      2.06 o 
   6  12   0       11.26       12.34      0.40 o 
   7  12   0        2.09        2.69      0.23 o 
   8  12   0       47.00       41.97      0.69 o 
   9  12   0       92.74       87.72      1.14 o 
  10  12   0        9.95       10.02      0.40 o 
  11  12   0        0.89        1.04      0.21 o 
  12  12   0        1.47        1.98      0.23 o 
   1  13   0      161.08      159.49      2.89 o 
   2  13   0      133.18      131.38      2.28 o 
   3  13   0      317.95      302.56      3.77 o 
   4  13   0      401.31      389.80      3.47 o 
   5  13   0       46.87       40.42      0.67 o 
   6  13   0       10.00       11.90      0.42 o 
   7  13   0        2.03        2.21      0.22 o 
   8  13   0       54.76       61.40      0.92 o 
   9  13   0       79.49       88.38      1.56 o 
  10  13   0       60.28       61.16      1.01 o 
  11  13   0        8.54        8.06      0.39 o 
  12  13   0        8.94       10.34      0.54 o 
   0  14   0        3.03        3.41      0.52 o 
   1  14   0      187.20      172.85      2.44 o 
   2  14   0       49.96       47.18      0.93 o 
   3  14   0       85.12       88.16      1.39 o 
   4  14   0       61.25       51.01      1.20 o 
   5  14   0      347.76      330.02      3.27 o 
   6  14   0       49.39       48.21      0.81 o 
   7  14   0       21.16       21.82      0.55 o 
   8  14   0       16.10       13.16      0.66 o 
   9  14   0       76.01       71.86      1.05 o 
  10  14   0        0.70        0.72      0.19 o 
  11  14   0        2.57        3.02      0.26 o 
   1  15   0      275.72      278.68      3.75 o 
   2  15   0       21.56       20.29      0.65 o 
   3  15   0      228.56      219.58      2.78 o 
   4  15   0       76.41       79.81      1.23 o 
   5  15   0        6.03        5.29      0.33 o 
   6  15   0       22.05       21.31      0.58 o 
   7  15   0       19.24       18.82      0.56 o 
   8  15   0        0.47        0.89      0.18 o 
   9  15   0        0.42        0.62      0.19 o 
  10  15   0        0.39        0.96      0.17 o 
   0  16   0      311.24      296.70      6.37 o 
   1  16   0      155.86      165.52      2.18 o 
   2  16   0      113.08      108.73      1.77 o 
   3  16   0     1667.59     1804.09     18.65 o 
   4  16   0        0.04        1.09      0.22 o 
   5  16   0      145.17      136.07      2.22 o 
   6  16   0       80.41       85.35      1.25 o 
   7  16   0        0.48        0.41      0.18 o 
   8  16   0       24.69       24.00      0.66 o 
   9  16   0      112.64      128.38      2.23 o 
  10  16   0       19.18       25.20      1.08 o 
   1  17   0      169.85      171.63      2.20 o 
   2  17   0      171.34      168.88      2.15 o 
   3  17   0      280.60      277.59      3.38 o 
   4  17   0        4.28        4.35      0.38 o 
   5  17   0      125.85      124.37      3.19 o 
   6  17   0        0.43        0.64      0.17 o 
   7  17   0        0.20        0.37      0.18 o 
   8  17   0       20.19       20.49      0.56 o 
   9  17   0        1.94        1.10      0.26 o 
   0  18   0       59.77       60.73      1.47 o 
   1  18   0      411.66      426.73      5.03 o 
   2  18   0       15.63       17.34      0.82 o 
   3  18   0      178.30      174.02      2.44 o 
   4  18   0      133.50      147.02      2.10 o 
   5  18   0      136.58      151.74      3.67 o 
   6  18   0       81.13       78.26      1.86 o 
   7  18   0       55.92       55.73      1.16 o 
   8  18   0       29.08       38.28      1.99 o 
   1  19   0       88.26       88.01      1.97 o 
   2  19   0        1.76        0.69      0.30 o 
   3  19   0        0.12        0.03      0.24 o 
   4  19   0       58.39       55.46      1.78 o 
   5  19   0      209.44      224.20      3.96 o 
   6  19   0      153.39      146.10      3.04 o 
   7  19   0       26.06       19.24      1.21 o 
   0  20   0       55.88       64.01      3.80 o 
   1  20   0       92.77       99.06      2.53 o 
   2  20   0       53.43       56.19      2.95 o 
   3  20   0        5.50        4.55      0.41 o 
   4  20   0        0.07        0.31      0.29 o 
   5  20   0        0.92        1.03      0.37 o 
   1  21   0       32.64       32.70      1.28 o 
   2  21   0       22.29       19.80      0.69 o 
   3  21   0        0.65        0.70      0.34 o 
   2   0   1     1214.82     1295.67     16.88 o 
   4   0   1      594.59      543.71      5.34 o 
   6   0   1     1122.48     1196.26     15.07 o 
   8   0   1      120.71      123.91      2.25 o 
  10   0   1      387.64      405.71      4.01 o 
  12   0   1      259.81      268.25      3.40 o 
  14   0   1      102.69      103.37      2.93 o 
   0   1   1     1854.39     2329.75     50.15 o 
   2   1   1     2294.99     2780.92     47.27 o 
   3   1   1      763.13      780.29      5.89 o 
   4   1   1      464.24      453.71      3.00 o 
   5   1   1      233.76      242.16      2.10 o 
   6   1   1      671.13      737.55      7.89 o 
   7   1   1      674.41      705.88      6.60 o 
   8   1   1      151.72      157.09      1.89 o 
   9   1   1      282.34      272.70      1.92 o 
  10   1   1       34.46       34.54      0.46 o 
  11   1   1      288.93      287.50      2.25 o 
  12   1   1        5.29        5.21      0.26 o 
  13   1   1      273.47      287.47      2.82 o 
  14   1   1       25.96       25.21      0.85 o 
   1   2   1     2910.91     3815.85     62.51 o 
   2   2   1     5203.98        0.37      0.47 o 
   3   2   1      990.14     1051.73      8.14 o 
   4   2   1     1338.28     1477.54      9.67 o 
   5   2   1     1440.14     1664.09     15.15 o 
   6   2   1      748.91      770.95      7.02 o 
   7   2   1      157.58      150.13      1.65 o 
   8   2   1       12.01       14.02      0.42 o 
   9   2   1       17.44       17.51      0.31 o 
  10   2   1      199.60      189.95      1.47 o 
  11   2   1       80.91       75.49      0.85 o 
  12   2   1      105.38      111.95      1.25 o 
  13   2   1       86.44       84.47      1.18 o 
  14   2   1       54.54       50.93      1.12 o 
   0   3   1     1175.78     1266.10     18.51 o 
   1   3   1     1334.18     1378.20     11.15 o 
   4   3   1       66.71       69.38      0.64 o 
   5   3   1      149.12      139.35      1.51 o 
   6   3   1       83.89       81.65      1.00 o 
   7   3   1       88.02       79.20      0.95 o 
   8   3   1       63.68       63.97      0.86 o 
   9   3   1        2.43        2.81      0.16 o 
  10   3   1      359.12      347.28      2.40 o 
  11   3   1       87.83       86.25      0.95 o 
  12   3   1      232.44      237.83      2.24 o 
  13   3   1      278.47      275.30      2.83 o 
  14   3   1       99.04       94.71      1.93 o 
   1   4   1     2007.66     2264.47     17.44 o 
   2   4   1      372.09      350.51      2.22 o 
   3   4   1     1376.55     1471.35      9.94 o 
   4   4   1     1082.80     1212.55     10.44 o 
   5   4   1       27.15       24.72      0.43 o 
   6   4   1      863.88      983.90      8.61 o 
   7   4   1       44.61       48.77      0.70 o 
   8   4   1       37.23       42.44      0.61 o 
   9   4   1      100.03      102.37      0.93 o 
  10   4   1       80.71       84.55      0.79 o 
  11   4   1       46.19       44.29      0.63 o 
  12   4   1       42.06       45.52      0.73 o 
  13   4   1      192.02      203.62      2.79 o 
  14   4   1       18.86       19.34      0.71 o 
   0   5   1      136.31      123.49      1.35 o 
   1   5   1      198.32      204.21      1.31 o 
   2   5   1       36.76       30.66      0.28 o 
   3   5   1     1205.50     1362.26      9.60 o 
   4   5   1     2392.73     2894.11     25.68 o 
   5   5   1       91.84      107.89      1.32 o 
   6   5   1       50.63       51.64      0.76 o 
   7   5   1      193.17      211.10      2.32 o 
   8   5   1       24.62       24.61      0.46 o 
   9   5   1      256.44      246.74      1.77 o 
  10   5   1      141.36      140.74      1.22 o 
  11   5   1        2.21        2.70      0.20 o 
  12   5   1      664.13      676.33      6.15 o 
  13   5   1       89.86       92.35      1.53 o 
  14   5   1       22.34       22.74      0.66 o 
   1   6   1       41.50       31.80      0.35 o 
   2   6   1      383.74      361.00      2.71 o 
   3   6   1      993.54     1110.73      8.85 o 
   4   6   1      895.12      944.73      8.53 o 
   5   6   1      677.32      707.19      7.28 o 
   6   6   1      222.61      221.17      2.46 o 
   7   6   1      178.35      178.06      2.44 o 
   8   6   1       41.18       37.84      0.51 o 
   9   6   1      146.31      140.21      1.08 o 
  10   6   1       28.07       26.16      0.54 o 
  11   6   1      552.15      571.22      4.92 o 
  12   6   1        6.64        6.89      0.36 o 
  13   6   1        2.57        1.91      0.27 o 
  14   6   1        5.33        5.55      0.49 o 
   0   7   1     1166.00     1201.09     13.12 o 
   1   7   1      853.73      884.41      7.02 o 
   2   7   1        6.28        7.78      0.33 o 
   3   7   1     1182.10     1271.98     10.37 o 
   4   7   1     1634.62     1924.06     16.79 o 
   5   7   1      217.30      208.14      2.38 o 
   6   7   1      179.64      187.79      2.73 o 
   7   7   1       73.48       69.60      0.95 o 
   8   7   1      373.07      380.83      2.74 o 
   9   7   1       75.57       68.11      0.70 o 
  10   7   1      204.51      195.73      1.64 o 
  11   7   1      143.03      146.36      1.68 o 
  12   7   1       77.53       79.29      1.65 o 
  13   7   1       12.19       13.29      0.58 o 
  14   7   1        9.57       10.18      0.67 o 
   1   8   1      284.46      268.97      2.57 o 
   2   8   1      124.48      116.21      1.32 o 
   3   8   1      238.12      239.66      2.32 o 
   4   8   1      191.97      203.92      2.53 o 
   5   8   1      541.81      564.09      6.04 o 
   6   8   1        9.24       12.98      0.50 o 
   7   8   1       16.93       16.30      0.34 o 
   8   8   1      248.36      236.65      1.66 o 
   9   8   1       66.36       62.06      0.67 o 
  10   8   1      113.54      112.13      1.17 o 
  11   8   1      312.14      331.20      3.16 o 
  12   8   1      155.93      161.30      2.88 o 
  13   8   1      102.22      108.43      1.72 o 
   0   9   1      981.92     1072.08     14.45 o 
   1   9   1      293.20      343.25      3.85 o 
   2   9   1      478.44      512.23      4.99 o 
   3   9   1      162.27      153.86      1.75 o 
   4   9   1      133.34      121.32      1.49 o 
   5   9   1       22.25       22.00      0.70 o 
   6   9   1       21.55       20.92      0.47 o 
   7   9   1      301.81      290.56      2.07 o 
   8   9   1       59.25       61.97      0.63 o 
   9   9   1      192.09      180.91      1.48 o 
  10   9   1      137.94      145.02      1.40 o 
  11   9   1       37.74       38.24      0.65 o 
  12   9   1      133.80      137.24      1.79 o 
  13   9   1       19.75       21.29      0.66 o 
   1  10   1       47.08       50.21      1.00 o 
   2  10   1      703.11      713.72      8.02 o 
   3  10   1      111.55      108.90      1.66 o 
   4  10   1       26.57       25.05      0.81 o 
   5  10   1      156.54      131.05      1.55 o 
   6  10   1      599.86      602.69      4.43 o 
   7  10   1      242.54      228.20      1.64 o 
   8  10   1      431.10      422.68      2.87 o 
   9  10   1       17.16       12.72      0.37 o 
  10  10   1       54.55       53.26      0.76 o 
  11  10   1        4.98        5.47      0.28 o 
  12  10   1       85.24       87.17      1.37 o 
  13  10   1        9.24        9.57      0.69 o 
   0  11   1      520.57      553.37      8.67 o 
   1  11   1       55.52       57.79      1.28 o 
   2  11   1        3.30        3.74      0.42 o 
   3  11   1      269.49      271.96      4.25 o 
   4  11   1      124.38      119.93      1.53 o 
   5  11   1      117.77      119.88      1.15 o 
   6  11   1      580.71      565.73      3.62 o 
   7  11   1      658.61      643.18      4.14 o 
   8  11   1       36.44       31.94      0.51 o 
   9  11   1       49.16       51.44      0.71 o 
  10  11   1       45.77       44.49      0.68 o 
  11  11   1        9.89       10.21      0.38 o 
  12  11   1       33.09       33.32      0.72 o 
   1  12   1       12.94       13.71      0.37 o 
   2  12   1      364.74      358.40      3.89 o 
   3  12   1       36.44       33.80      0.62 o 
   4  12   1      230.71      218.41      1.91 o 
   5  12   1       21.36       19.63      0.38 o 
   6  12   1       30.77       31.87      0.51 o 
   7  12   1      185.40      181.42      1.57 o 
   8  12   1       48.46       54.41      0.70 o 
   9  12   1       97.26       94.61      1.25 o 
  10  12   1       97.42      100.06      1.25 o 
  11  12   1       16.74       16.34      0.63 o 
  12  12   1       33.68       34.10      0.92 o 
   0  13   1      350.62      320.64      3.87 o 
   1  13   1      174.29      169.98      1.54 o 
   2  13   1      235.46      225.63      1.88 o 
   3  13   1        1.27        0.95      0.13 o 
   4  13   1      203.41      193.26      1.56 o 
   5  13   1      504.50      491.15      3.60 o 
   6  13   1      354.97      324.92      2.46 o 
   7  13   1      227.65      222.77      2.01 o 
   8  13   1      122.51      122.14      1.33 o 
   9  13   1        0.30        0.44      0.14 o 
  10  13   1       13.41       16.05      0.44 o 
  11  13   1       42.80       42.26      0.83 o 
   1  14   1       88.21       83.77      0.90 o 
   2  14   1      179.52      178.35      1.49 o 
   3  14   1      527.12      525.67      3.78 o 
   4  14   1      103.31       99.99      1.09 o 
   5  14   1      705.20      711.02      5.00 o 
   6  14   1      121.43      110.48      1.29 o 
   7  14   1      151.06      147.49      1.50 o 
   8  14   1       57.98       56.82      0.89 o 
   9  14   1       51.73       54.93      0.96 o 
  10  14   1       32.85       35.73      0.79 o 
  11  14   1       34.85       39.50      0.87 o 
   0  15   1      205.50      194.45      2.66 o 
   1  15   1      181.71      179.57      2.26 o 
   2  15   1      238.34      236.91      2.21 o 
   3  15   1      184.18      183.15      1.73 o 
   4  15   1       97.05       93.78      1.06 o 
   5  15   1       39.48       37.72      0.61 o 
   6  15   1       67.67       67.72      0.97 o 
   7  15   1       39.60       43.73      0.79 o 
   8  15   1       14.39       14.68      0.45 o 
   9  15   1       37.67       38.77      0.78 o 
  10  15   1       61.77       58.11      1.09 o 
   1  16   1        0.60        0.80      0.21 o 
   2  16   1      203.96      201.56      2.12 o 
   3  16   1      186.39      198.40      2.17 o 
   4  16   1      261.66      250.91      2.52 o 
   5  16   1       11.38       12.19      0.49 o 
   6  16   1       63.20       66.68      0.99 o 
   7  16   1       34.66       31.19      0.66 o 
   8  16   1       28.82       31.56      0.75 o 
   9  16   1       23.10       22.11      0.79 o 
   0  17   1      159.43      158.87      2.77 o 
   1  17   1      119.87      125.38      1.58 o 
   2  17   1       64.66       62.57      1.05 o 
   3  17   1       97.01       92.63      1.46 o 
   4  17   1       53.45       59.22      1.31 o 
   5  17   1       53.87       50.28      0.90 o 
   6  17   1       29.83       29.84      0.65 o 
   7  17   1       11.41       12.67      0.52 o 
   8  17   1       15.78       16.81      0.54 o 
   1  18   1       76.40       81.41      1.65 o 
   2  18   1      122.93      124.09      2.79 o 
   3  18   1       75.69       78.68      1.21 o 
   4  18   1      154.62      157.36      2.23 o 
   5  18   1       15.41       17.10      0.64 o 
   6  18   1       11.39       11.20      0.48 o 
   7  18   1       42.22       42.92      0.94 o 
   0  19   1      796.82      908.73     17.80 o 
   1  19   1      291.54      311.77      3.83 o 
   2  19   1       38.44       37.29      0.95 o 
   3  19   1       19.39       19.90      0.68 o 
   4  19   1       42.93       46.56      1.11 o 
   5  19   1       52.13       53.15      1.03 o 
   6  19   1       16.33       17.22      0.55 o 
   1  20   1       42.43       45.07      2.13 o 
   2  20   1       28.18       27.77      1.15 o 
   3  20   1       21.94       22.12      1.00 o 
   4  20   1       32.86       29.95      1.15 o 
   1  21   1       71.73       67.79      5.52 o 
   2  21   1        7.29        7.23      1.17 o 
   2   0   2      415.80      437.49      6.03 o 
   4   0   2     1063.89     1216.86     17.84 o 
   6   0   2      124.57      139.16      2.36 o 
   8   0   2      205.37      190.55      1.96 o 
  10   0   2      216.85      215.10      1.99 o 
  12   0   2       44.13       39.07      0.61 o 
  14   0   2       27.01       25.57      0.82 o 
   1   1   2     1053.39     1139.74     10.87 o 
   2   1   2      691.54      646.27      8.15 o 
   3   1   2     1187.59     1342.17     15.75 o 
   4   1   2      350.03      328.55      3.79 o 
   5   1   2       11.81       15.19      0.68 o 
   6   1   2        3.86        5.23      0.28 o 
   7   1   2       58.31       57.44      0.74 o 
   8   1   2      338.19      336.85      2.69 o 
   9   1   2       35.39       35.69      0.43 o 
  10   1   2      135.40      129.30      0.96 o 
  11   1   2      129.95      128.64      0.96 o 
  12   1   2       23.65       20.95      0.31 o 
  13   1   2        3.00        3.21      0.18 o 
  14   1   2       35.94       35.96      0.89 o 
   0   2   2     1179.64     1304.44     22.27 o 
   1   2   2     1218.79     1362.17     12.40 o 
   2   2   2       74.84       76.26      1.11 o 
   3   2   2      189.18      192.28      3.34 o 
   4   2   2      228.46      234.28      2.72 o 
   5   2   2      818.81      899.70     10.90 o 
   6   2   2        4.21        4.44      0.28 o 
   7   2   2      345.97      339.48      3.48 o 
   8   2   2       49.93       50.74      0.57 o 
   9   2   2      518.25      521.06      3.00 o 
  10   2   2      135.78      134.62      0.98 o 
  11   2   2       68.02       65.85      0.61 o 
  12   2   2        0.26        0.67      0.10 o 
  13   2   2       69.60       68.62      0.80 o 
  14   2   2      101.57      106.16      1.54 o 
   1   3   2      572.62      584.15      5.85 o 
   2   3   2      564.90      576.58      5.77 o 
   3   3   2      136.68      163.34      1.89 o 
   4   3   2      624.32      692.06      6.91 o 
   5   3   2       84.37       87.85      1.11 o 
   6   3   2      363.86      364.80      4.09 o 
   7   3   2      150.22      154.54      1.57 o 
   8   3   2       16.96       17.12      0.31 o 
   9   3   2      146.17      137.84      1.01 o 
  10   3   2      368.92      348.66      2.09 o 
  11   3   2      109.27      100.91      0.82 o 
  12   3   2       27.38       28.93      0.38 o 
  13   3   2       44.26       47.63      0.70 o 
  14   3   2      149.97      152.70      2.89 o 
   0   4   2     1012.95     1118.86     13.42 o 
   1   4   2      388.27      401.06      3.92 o 
   2   4   2       98.62       89.16      1.16 o 
   3   4   2     3103.59     3956.81     38.07 o 
   4   4   2      477.14      494.18      4.91 o 
   5   4   2      422.98      416.12      4.25 o 
   6   4   2      206.20      197.84      2.46 o 
   7   4   2      321.41      321.74      2.78 o 
   8   4   2      294.87      294.29      1.86 o 
   9   4   2       28.82       26.91      0.39 o 
  10   4   2      130.08      122.73      0.95 o 
  11   4   2        6.73        7.17      0.22 o 
  12   4   2      150.23      142.10      1.26 o 
  13   4   2       78.66       74.70      0.97 o 
  14   4   2       69.16       67.98      1.89 o 
   1   5   2       56.86       61.30      0.87 o 
   2   5   2      431.11      478.23      4.62 o 
   3   5   2      933.38      995.63      9.45 o 
   4   5   2     2605.98     3091.03     28.24 o 
   5   5   2      110.47       99.78      1.54 o 
   6   5   2      176.26      184.08      2.37 o 
   7   5   2      296.84      286.32      2.22 o 
   8   5   2      414.61      398.02      2.28 o 
   9   5   2      657.19      695.43      3.96 o 
  10   5   2       55.26       48.92      0.51 o 
  11   5   2       50.15       49.82      0.58 o 
  12   5   2        4.86        4.31      0.21 o 
  13   5   2       15.05       15.99      0.41 o 
   0   6   2     1021.10     1136.86     14.05 o 
   1   6   2      735.81      810.05      7.11 o 
   2   6   2        5.26        6.19      0.30 o 
   3   6   2       67.94       66.84      1.13 o 
   4   6   2     1111.55     1120.73     10.36 o 
   5   6   2     1491.19     1656.96     15.70 o 
   6   6   2      692.29      726.19      5.35 o 
   7   6   2       77.08       77.10      0.67 o 
   8   6   2      234.49      228.19      1.45 o 
   9   6   2      214.89      214.67      1.37 o 
  10   6   2      244.98      242.82      1.76 o 
  11   6   2       79.97       72.93      0.77 o 
  12   6   2      131.36      130.13      1.25 o 
  13   6   2       81.94       81.67      1.12 o 
   1   7   2       98.13       91.62      1.25 o 
   2   7   2       68.16       64.38      0.95 o 
   3   7   2       88.37       93.49      1.23 o 
   4   7   2      154.59      148.99      1.92 o 
   5   7   2      699.49      736.27      7.13 o 
   6   7   2      962.63     1000.32      6.59 o 
   7   7   2      125.30      125.91      0.90 o 
   8   7   2      106.91      100.42      0.77 o 
   9   7   2       44.06       38.99      0.46 o 
  10   7   2      172.69      182.53      1.37 o 
  11   7   2        8.10        7.34      0.25 o 
  12   7   2       23.05       22.58      0.41 o 
  13   7   2       51.20       51.39      0.77 o 
   0   8   2      199.83      183.07      2.70 o 
   1   8   2       79.63       86.40      1.21 o 
   2   8   2       38.72       50.41      0.79 o 
   3   8   2       30.24       28.89      0.66 o 
   4   8   2      322.51      326.68      4.15 o 
   5   8   2       24.90       23.31      0.40 o 
   6   8   2      765.64      787.47      5.33 o 
   7   8   2       85.41       85.34      0.77 o 
   8   8   2       42.89       39.77      0.48 o 
   9   8   2      298.85      294.06      2.07 o 
  10   8   2       79.59       80.54      0.81 o 
  11   8   2       44.83       43.92      0.55 o 
  12   8   2       15.72       15.10      0.35 o 
  13   8   2       15.12       14.35      0.50 o 
   1   9   2      182.13      178.51      2.22 o 
   2   9   2      148.55      143.03      1.84 o 
   3   9   2       87.53       83.26      1.13 o 
   4   9   2       15.94       16.09      0.39 o 
   5   9   2      293.49      288.33      1.95 o 
   6   9   2      326.82      318.82      1.92 o 
   7   9   2      950.12      980.42      5.50 o 
   8   9   2      103.20      106.04      1.22 o 
   9   9   2       66.05       63.34      0.70 o 
  10   9   2       18.11       19.51      0.36 o 
  11   9   2       14.29       14.91      0.33 o 
  12   9   2       11.04        9.45      0.29 o 
   0  10   2       14.04       16.58      0.70 o 
   1  10   2      210.05      192.64      2.34 o 
   2  10   2      252.56      257.39      2.64 o 
   3  10   2      249.91      240.59      2.25 o 
   4  10   2       30.91       31.35      0.54 o 
   5  10   2       30.24       30.00      0.39 o 
   6  10   2       20.93       20.33      0.40 o 
   7  10   2       94.91       93.60      0.84 o 
   8  10   2      155.57      149.74      1.22 o 
   9  10   2      155.56      150.61      1.31 o 
  10  10   2        2.09        1.91      0.14 o 
  11  10   2       23.93       21.14      0.38 o 
  12  10   2      111.56      125.19      2.15 o 
   1  11   2      111.83      102.43      1.35 o 
   2  11   2       84.66       82.99      0.87 o 
   3  11   2       21.63       21.77      0.35 o 
   4  11   2      145.74      135.44      1.00 o 
   5  11   2      882.82      916.05      5.18 o 
   6  11   2      377.19      381.69      2.58 o 
   7  11   2      336.57      346.76      2.37 o 
   8  11   2       91.33       90.33      0.86 o 
   9  11   2       68.09       62.82      0.72 o 
  10  11   2       61.64       65.09      0.81 o 
  11  11   2       21.11       20.53      0.39 o 
  12  11   2       40.30       41.64      1.64 o 
   0  12   2     1425.22     1489.07     14.79 o 
   1  12   2      287.45      277.86      1.96 o 
   2  12   2      205.61      191.95      1.40 o 
   3  12   2        6.82        6.76      0.23 o 
   4  12   2       71.39       70.91      0.73 o 
   5  12   2      166.44      161.09      1.24 o 
   6  12   2      119.48      112.43      1.06 o 
   7  12   2      156.68      162.04      1.41 o 
   8  12   2      113.59      111.93      1.10 o 
   9  12   2        4.85        4.41      0.24 o 
  10  12   2        8.29        7.97      0.27 o 
  11  12   2       65.42       71.23      0.99 o 
   1  13   2      324.38      328.05      2.16 o 
   2  13   2      101.59       98.27      0.97 o 
   3  13   2       94.27       87.10      0.82 o 
   4  13   2      172.98      163.81      1.30 o 
   5  13   2       28.94       25.65      0.44 o 
   6  13   2      405.55      419.02      3.31 o 
   7  13   2       22.72       21.67      0.42 o 
   8  13   2      114.12      117.62      1.15 o 
   9  13   2       18.18       16.83      0.35 o 
  10  13   2       81.54       78.39      0.99 o 
  11  13   2       91.76       94.35      2.99 o 
   0  14   2      749.72      747.88      6.28 o 
   1  14   2       13.52       14.68      0.33 o 
   2  14   2      150.58      157.06      1.22 o 
   3  14   2      320.78      327.73      2.18 o 
   4  14   2       98.19       95.89      0.99 o 
   5  14   2       61.69       61.44      0.75 o 
   6  14   2       87.56       87.23      0.96 o 
   7  14   2      140.37      141.22      1.34 o 
   8  14   2        0.45        0.81      0.13 o 
   9  14   2       28.01       27.24      0.41 o 
  10  14   2       24.69       21.65      0.58 o 
   1  15   2      109.81      104.33      0.94 o 
   2  15   2      312.37      311.27      2.14 o 
   3  15   2        2.47        3.94      0.20 o 
   4  15   2      377.73      391.31      3.03 o 
   5  15   2       10.72       10.32      0.32 o 
   6  15   2       23.94       23.21      0.42 o 
   7  15   2       41.34       40.57      0.56 o 
   8  15   2       41.72       41.89      0.56 o 
   9  15   2       23.99       29.61      0.58 o 
   0  16   2       80.86       77.18      1.13 o 
   1  16   2       66.25       64.71      0.71 o 
   2  16   2      254.74      255.40      2.15 o 
   3  16   2      210.94      215.67      2.12 o 
   4  16   2       60.48       64.02      0.75 o 
   5  16   2       25.74       27.45      0.43 o 
   6  16   2       52.57       46.55      0.90 o 
   7  16   2       28.67       28.97      0.48 o 
   8  16   2       44.73       43.33      1.18 o 
   1  17   2        1.94        1.90      0.18 o 
   2  17   2      104.56      109.91      1.24 o 
   3  17   2       31.20       32.40      0.53 o 
   4  17   2       61.37       58.24      0.79 o 
   5  17   2      223.33      227.47      2.47 o 
   6  17   2        8.76        7.06      0.26 o 
   7  17   2       22.64       22.51      0.54 o 
   0  18   2       32.97       36.91      1.09 o 
   1  18   2       44.41       45.89      0.69 o 
   2  18   2        0.00        0.21      0.12 o 
   3  18   2       16.20       15.19      0.35 o 
   4  18   2        9.80       11.49      0.31 o 
   5  18   2       22.15       24.77      0.45 o 
   6  18   2       28.74       30.04      0.66 o 
   1  19   2        3.47        4.80      0.28 o 
   2  19   2        9.57        9.04      0.35 o 
   3  19   2       16.43       17.06      0.46 o 
   4  19   2       35.94       34.28      0.69 o 
   5  19   2       13.22       12.76      1.38 o 
   0  20   2       45.20       40.54      1.94 o 
   1  20   2       93.44      102.52      2.67 o 
   2  20   2        4.23        5.73      0.42 o 
   2   0   3      661.06      707.76     11.40 o 
   4   0   3      906.10      988.74     15.37 o 
   6   0   3      266.30      238.68      2.20 o 
   8   0   3      288.62      262.87      2.25 o 
  10   0   3       12.24       12.00      0.38 o 
  12   0   3        5.18        4.44      0.26 o 
   0   1   3      590.84      614.93      9.44 o 
   1   1   3       49.42       49.09      0.85 o 
   2   1   3      377.86      383.66      4.57 o 
   3   1   3      316.26      352.48      4.88 o 
   4   1   3      383.47      371.63      4.45 o 
   5   1   3      165.52      164.92      1.74 o 
   6   1   3      458.55      449.92      2.66 o 
   7   1   3      141.96      129.70      0.89 o 
   8   1   3       24.59       22.28      0.32 o 
   9   1   3       65.27       65.15      0.62 o 
  10   1   3      214.69      213.84      1.43 o 
  11   1   3        4.68        4.83      0.17 o 
  12   1   3        9.43       11.25      0.23 o 
  13   1   3        8.15        9.17      0.30 o 
   1   2   3      424.11      425.29      4.95 o 
   2   2   3      527.43      520.83      6.07 o 
   3   2   3      644.01      635.67      7.38 o 
   4   2   3       60.87       56.44      1.24 o 
   5   2   3       88.53       86.83      1.09 o 
   6   2   3      694.49      691.72      4.06 o 
   7   2   3       81.36       75.05      0.62 o 
   8   2   3      169.27      166.31      1.11 o 
   9   2   3       28.47       26.88      0.37 o 
  10   2   3       98.95      100.86      0.83 o 
  11   2   3       24.83       24.42      0.35 o 
  12   2   3       43.08       47.27      0.51 o 
  13   2   3        2.01        2.24      0.16 o 
   0   3   3      800.49      839.67     11.76 o 
   1   3   3       58.49       67.87      1.06 o 
   2   3   3      752.58      774.94      9.24 o 
   3   3   3      356.52      342.73      4.38 o 
   4   3   3       76.78       76.98      1.21 o 
   5   3   3       58.54       55.20      0.76 o 
   6   3   3       67.62       58.48      0.57 o 
   7   3   3      484.45      489.71      2.70 o 
   8   3   3        0.92        0.87      0.10 o 
   9   3   3      159.72      169.93      1.20 o 
  10   3   3      132.12      124.86      0.98 o 
  11   3   3       18.87       19.09      0.31 o 
  12   3   3       38.75       40.40      0.45 o 
  13   3   3       66.60       70.84      1.14 o 
   1   4   3       74.59       97.96      1.32 o 
   2   4   3      121.32      116.15      1.80 o 
   3   4   3       86.53       90.61      1.69 o 
   4   4   3       69.70       69.39      0.90 o 
   5   4   3       32.16       31.57      0.47 o 
   6   4   3      339.71      337.02      1.98 o 
   7   4   3      256.15      253.92      1.59 o 
   8   4   3      340.60      354.57      2.21 o 
   9   4   3       82.28       71.25      0.67 o 
  10   4   3       25.65       29.63      0.39 o 
  11   4   3       62.14       58.26      0.60 o 
  12   4   3        3.22        4.02      0.15 o 
   0   5   3       50.97       49.21      1.22 o 
   1   5   3      752.54      775.98      7.20 o 
   2   5   3      264.83      263.84      3.51 o 
   3   5   3      277.13      267.73      3.35 o 
   4   5   3       51.56       48.29      0.69 o 
   5   5   3       86.18       77.29      0.71 o 
   6   5   3      131.22      126.07      0.95 o 
   7   5   3       64.61       70.25      0.62 o 
   8   5   3      352.90      338.15      2.05 o 
   9   5   3        2.85        2.55      0.14 o 
  10   5   3       33.93       31.97      0.42 o 
  11   5   3       15.65       16.06      0.29 o 
  12   5   3      105.46      107.07      1.05 o 
   1   6   3      135.10      140.85      1.85 o 
   2   6   3      506.31      496.42      5.45 o 
   3   6   3        1.92        3.15      0.24 o 
   4   6   3      168.76      149.45      1.31 o 
   5   6   3       87.08       92.91      0.70 o 
   6   6   3       50.77       56.95      0.57 o 
   7   6   3       17.93       19.51      0.33 o 
   8   6   3      211.13      206.65      1.39 o 
   9   6   3      324.81      327.95      2.17 o 
  10   6   3       38.89       37.49      0.44 o 
  11   6   3      150.10      159.30      1.25 o 
  12   6   3       53.29       53.06      0.60 o 
   0   7   3      679.20      689.64      9.54 o 
   1   7   3      183.23      173.13      2.00 o 
   2   7   3        1.33        1.94      0.17 o 
   3   7   3      232.64      225.63      1.78 o 
   4   7   3       11.90       13.43      0.28 o 
   5   7   3      234.89      235.95      1.46 o 
   6   7   3       34.85       35.62      0.43 o 
   7   7   3      510.60      498.50      2.89 o 
   8   7   3      330.20      352.34      2.23 o 
   9   7   3      241.19      241.46      1.67 o 
  10   7   3      104.38      100.85      0.87 o 
  11   7   3        0.38        0.38      0.09 o 
  12   7   3       31.94       33.58      0.47 o 
   1   8   3      155.53      157.33      1.27 o 
   2   8   3       31.82       32.71      0.43 o 
   3   8   3      205.61      208.09      1.52 o 
   4   8   3      315.05      310.48      1.92 o 
   5   8   3      205.81      203.40      1.35 o 
   6   8   3     1230.18     1260.58      6.77 o 
   7   8   3      352.89      367.66      2.20 o 
   8   8   3      208.74      201.47      1.39 o 
   9   8   3       16.99       18.51      0.31 o 
  10   8   3      112.55      121.06      1.03 o 
  11   8   3       43.90       44.01      0.54 o 
  12   8   3       26.66       28.00      0.83 o 
   0   9   3      202.38      173.90      2.00 o 
   1   9   3      163.56      154.79      1.14 o 
   2   9   3      166.65      165.29      1.13 o 
   3   9   3      279.28      249.20      1.53 o 
   4   9   3      487.48      498.85      2.90 o 
   5   9   3      171.20      170.93      1.18 o 
   6   9   3        6.13        7.38      0.22 o 
   7   9   3      396.77      387.41      2.29 o 
   8   9   3        3.41        3.60      0.15 o 
   9   9   3      169.46      165.31      1.46 o 
  10   9   3       13.16       14.14      0.28 o 
  11   9   3        4.35        3.70      0.17 o 
   1  10   3       88.74       88.08      0.73 o 
   2  10   3      252.34      242.46      1.49 o 
   3  10   3       85.59       82.29      0.70 o 
   4  10   3      181.13      170.24      1.19 o 
   5  10   3      365.27      348.55      2.14 o 
   6  10   3      251.14      266.76      1.71 o 
   7  10   3       67.12       64.54      0.60 o 
   8  10   3      565.38      553.04      3.50 o 
   9  10   3      150.91      154.88      1.28 o 
  10  10   3       52.25       54.04      0.62 o 
  11  10   3        3.18        2.41      0.17 o 
   0  11   3      201.78      218.13      2.42 o 
   1  11   3      222.90      209.85      1.37 o 
   2  11   3      167.84      159.04      1.20 o 
   3  11   3      185.71      179.11      1.25 o 
   4  11   3       11.87       12.23      0.27 o 
   5  11   3      155.39      157.74      1.11 o 
   6  11   3       15.68       15.99      0.29 o 
   7  11   3       71.49       64.45      0.64 o 
   8  11   3      235.53      222.03      1.68 o 
   9  11   3      103.33      101.96      1.00 o 
  10  11   3       19.63       14.56      0.29 o 
   1  12   3      206.42      204.06      1.46 o 
   2  12   3      146.48      144.64      1.23 o 
   3  12   3        3.86        4.54      0.20 o 
   4  12   3      123.79      120.45      1.08 o 
   5  12   3       37.95       37.18      0.50 o 
   6  12   3      103.77      113.22      1.02 o 
   7  12   3       33.73       31.95      0.45 o 
   8  12   3       27.57       26.62      0.41 o 
   9  12   3       45.94       40.73      0.53 o 
  10  12   3      111.24      110.23      1.40 o 
   0  13   3      387.17      365.36      3.59 o 
   1  13   3      171.02      164.11      1.36 o 
   2  13   3       58.74       60.84      0.68 o 
   3  13   3       31.05       30.90      0.46 o 
   4  13   3      121.67      125.92      1.15 o 
   5  13   3       52.60       49.34      0.63 o 
   6  13   3       81.65       86.96      0.81 o 
   7  13   3       93.29       90.98      0.90 o 
   8  13   3       88.13       86.49      0.86 o 
   9  13   3       35.51       35.89      0.53 o 
   1  14   3       42.46       44.23      0.58 o 
   2  14   3      148.15      147.32      1.31 o 
   3  14   3      275.49      273.30      2.11 o 
   4  14   3       17.83       18.21      0.35 o 
   5  14   3       17.88       16.61      0.31 o 
   6  14   3       10.70        8.08      0.23 o 
   7  14   3       22.02       22.43      0.35 o 
   8  14   3       25.51       25.86      0.40 o 
   0  15   3      117.25      109.80      1.45 o 
   1  15   3       38.02       43.59      0.56 o 
   2  15   3        0.80        0.87      0.12 o 
   3  15   3      167.47      170.40      1.38 o 
   4  15   3       13.12       14.67      0.30 o 
   5  15   3       29.01       30.53      0.40 o 
   6  15   3        6.97        5.81      0.20 o 
   7  15   3        8.47        8.77      0.22 o 
   8  15   3        9.30        8.54      0.31 o 
   1  16   3      129.22      136.85      1.18 o 
   2  16   3      109.58      110.92      1.02 o 
   3  16   3       88.26      103.87      0.91 o 
   4  16   3       63.90       64.75      0.63 o 
   5  16   3       12.93       10.51      0.24 o 
   6  16   3      106.09      113.12      1.09 o 
   0  17   3      118.61      112.73      1.40 o 
   1  17   3      172.06      169.47      1.46 o 
   2  17   3       22.90       23.25      0.34 o 
   3  17   3       19.01       20.23      0.36 o 
   4  17   3       66.32       77.05      0.76 o 
   5  17   3        3.81        3.72      0.15 o 
   1  18   3      127.86      130.79      1.14 o 
   2  18   3       27.86       30.40      0.43 o 
   3  18   3       25.64       26.74      0.39 o 
   0   0   4      837.70      830.45     20.05 o 
   2   0   4      232.79      233.52      2.74 o 
   4   0   4       78.27       63.57      0.91 o 
   6   0   4      360.79      415.94      3.74 o 
   8   0   4       31.17       28.34      0.49 o 
  10   0   4      195.15      203.44      2.16 o 
   1   1   4        7.54        7.77      0.27 o 
   2   1   4      214.68      213.86      1.95 o 
   3   1   4       15.65       14.51      0.36 o 
   4   1   4      900.08      965.64      6.74 o 
   5   1   4      242.47      243.29      1.68 o 
   6   1   4      166.24      164.69      1.23 o 
   7   1   4      126.69      115.05      0.92 o 
   8   1   4       53.60       54.52      0.54 o 
   9   1   4       68.05       70.14      0.64 o 
  10   1   4       73.25       75.37      0.68 o 
  11   1   4       10.56       10.81      0.20 o 
   0   2   4       84.52       74.10      1.40 o 
   1   2   4      253.29      256.14      2.44 o 
   2   2   4      117.52      121.78      1.26 o 
   3   2   4      248.61      241.66      2.02 o 
   4   2   4      303.17      299.09      2.14 o 
   5   2   4      135.09      131.26      1.05 o 
   6   2   4       61.63       58.60      0.58 o 
   7   2   4      111.89      112.45      0.91 o 
   8   2   4       12.68       10.30      0.23 o 
   9   2   4        2.28        2.49      0.15 o 
  10   2   4       10.68       12.60      0.24 o 
  11   2   4      130.23      132.49      1.21 o 
   1   3   4        7.77        6.73      0.27 o 
   2   3   4      105.81      103.69      1.04 o 
   3   3   4       14.88       15.37      0.35 o 
   4   3   4      182.31      192.20      1.60 o 
   5   3   4       24.16       25.10      0.42 o 
   6   3   4       55.43       54.11      0.55 o 
   7   3   4       71.71       68.74      0.64 o 
   8   3   4        1.46        1.23      0.11 o 
   9   3   4       45.23       46.82      0.48 o 
  10   3   4       31.54       33.59      0.41 o 
  11   3   4       50.85       48.32      0.69 o 
   0   4   4       17.26       15.81      0.56 o 
   1   4   4      525.82      542.47      4.50 o 
   2   4   4      264.19      247.07      2.20 o 
   3   4   4      324.56      326.44      2.69 o 
   4   4   4       10.55       11.52      0.32 o 
   5   4   4      123.27      120.54      1.08 o 
   6   4   4      232.06      229.59      1.62 o 
   7   4   4       19.89       19.25      0.30 o 
   8   4   4       13.40       12.31      0.25 o 
   9   4   4       18.87       16.29      0.28 o 
  10   4   4       22.09       22.34      0.34 o 
  11   4   4       74.21       72.82      0.87 o 
   1   5   4       82.04       78.71      0.82 o 
   2   5   4       33.79       31.25      0.47 o 
   3   5   4       51.09       53.42      0.65 o 
   4   5   4      213.23      209.65      1.73 o 
   5   5   4       78.91       74.23      0.75 o 
   6   5   4       48.81       50.93      0.53 o 
   7   5   4      204.85      208.37      1.47 o 
   8   5   4        9.02       10.91      0.24 o 
   9   5   4       83.37       81.91      0.77 o 
  10   5   4       66.01       62.37      0.64 o 
  11   5   4       56.14       56.48      0.93 o 
   0   6   4       57.00       50.74      0.88 o 
   1   6   4      274.16      287.95      2.05 o 
   2   6   4       71.50       74.31      0.84 o 
   3   6   4      169.33      163.52      1.38 o 
   4   6   4       38.67       39.14      0.52 o 
   5   6   4      124.88      128.60      1.07 o 
   6   6   4      324.48      332.68      2.26 o 
   7   6   4      142.30      147.08      1.13 o 
   8   6   4        2.89        2.71      0.14 o 
   9   6   4       63.55       65.69      0.65 o 
  10   6   4       84.27       90.94      0.85 o 
   1   7   4      172.93      162.15      1.24 o 
   2   7   4       64.42       62.79      0.67 o 
   3   7   4      363.60      371.03      2.55 o 
   4   7   4      244.88      243.81      1.79 o 
   5   7   4       58.45       59.06      0.61 o 
   6   7   4      170.83      181.40      1.26 o 
   7   7   4       88.36       83.25      0.92 o 
   8   7   4       31.41       34.20      0.44 o 
   9   7   4       32.58       36.37      0.47 o 
  10   7   4       58.13       64.16      0.89 o 
   0   8   4      327.71      328.32      3.79 o 
   1   8   4      187.23      172.42      1.28 o 
   2   8   4       81.63       76.12      0.66 o 
   3   8   4       25.18       22.42      0.32 o 
   4   8   4      332.89      352.12      2.57 o 
   5   8   4      187.57      187.85      1.30 o 
   6   8   4       31.44       26.75      0.35 o 
   7   8   4        8.47        7.95      0.23 o 
   8   8   4       25.31       27.33      0.37 o 
   9   8   4       44.45       42.03      0.55 o 
  10   8   4        3.43        4.08      0.20 o 
   1   9   4       28.72       30.61      0.41 o 
   2   9   4        7.25        8.36      0.21 o 
   3   9   4      114.32      126.18      0.92 o 
   4   9   4      396.58      397.56      2.42 o 
   5   9   4      170.83      182.99      1.63 o 
   6   9   4      304.87      307.00      2.06 o 
   7   9   4       11.45       12.70      0.26 o 
   8   9   4        2.64        2.30      0.13 o 
   9   9   4       92.66      100.28      1.05 o 
   0  10   4       90.88       87.65      0.99 o 
   1  10   4      155.44      149.35      1.10 o 
   2  10   4        8.32        8.74      0.23 o 
   3  10   4      143.71      130.17      1.02 o 
   4  10   4      340.89      352.15      2.32 o 
   5  10   4      186.36      181.48      1.40 o 
   6  10   4       18.80       18.88      0.30 o 
   7  10   4       40.46       35.61      0.43 o 
   8  10   4      102.82      101.79      0.94 o 
   9  10   4      102.16       95.80      1.34 o 
   1  11   4       69.54       70.58      0.64 o 
   2  11   4      160.06      163.00      1.10 o 
   3  11   4       38.67       36.58      0.42 o 
   4  11   4       10.80       11.71      0.25 o 
   5  11   4       39.92       37.05      0.45 o 
   6  11   4       52.38       49.52      0.53 o 
   7  11   4        1.84        1.80      0.12 o 
   8  11   4       54.32       50.52      0.66 o 
   0  12   4      123.82      121.07      1.29 o 
   1  12   4        7.76        8.21      0.22 o 
   2  12   4      106.02       95.86      0.77 o 
   3  12   4      148.83      166.10      1.27 o 
   4  12   4      107.18      106.87      0.91 o 
   5  12   4       23.02       23.16      0.34 o 
   6  12   4        5.05        4.93      0.17 o 
   7  12   4       16.62       18.24      0.39 o 
   1  13   4       23.06       24.49      0.34 o 
   2  13   4       56.30       52.68      0.56 o 
   3  13   4       67.44       71.41      0.69 o 
   4  13   4       29.72       29.93      0.38 o 
   5  13   4       47.20       45.80      0.56 o 
   6  13   4       11.53       12.32      0.24 o 
   7  13   4        5.82        4.78      0.24 o 
   0  14   4       31.27       35.99      0.60 o 
   1  14   4       60.34       58.54      0.60 o 
   2  14   4       42.19       42.85      0.49 o 
   3  14   4       32.84       35.35      0.44 o 
   4  14   4        9.48        7.83      0.21 o 
   5  14   4       22.63       25.85      0.35 o 
   6  14   4        0.53        0.58      0.12 o 
   1  15   4       59.94       63.31      0.63 o 
   2  15   4        3.85        3.52      0.14 o 
   3  15   4       46.69       42.21      0.46 o 
   4  15   4        7.86        8.42      0.22 o 
   0  16   4        1.23        0.92      0.13 o 
   1  16   4       87.23       95.06      1.00 o 
   2  16   4        3.88        6.06      0.21 o 
   2   0   5      133.57      144.56      2.50 o 
   4   0   5      103.24      111.16      2.16 o 
   6   0   5       54.41       53.55      1.17 o 
   8   0   5       14.94       16.02      0.65 o 
   0   1   5      396.59      399.64      5.30 o 
   1   1   5      344.86      361.13      4.17 o 
   2   1   5      114.95      116.97      1.34 o 
   3   1   5       42.09       43.39      0.77 o 
   4   1   5       26.05       24.78      0.55 o 
   5   1   5       26.28       26.63      0.58 o 
   6   1   5       64.79       67.19      0.97 o 
   7   1   5       41.39       41.71      0.56 o 
   8   1   5       36.63       36.32      0.60 o 
   1   2   5       65.43       69.91      0.95 o 
   2   2   5      341.05      358.21      3.89 o 
   3   2   5      106.26      110.50      1.40 o 
   4   2   5       47.45       49.38      0.84 o 
   5   2   5        7.04        6.60      0.29 o 
   6   2   5      107.95      112.51      1.30 o 
   7   2   5        0.70        0.56      0.12 o 
   8   2   5       13.94       10.75      0.27 o 
   0   3   5      295.07      317.48      4.81 o 
   1   3   5       97.89       99.28      1.14 o 
   2   3   5      102.83      102.61      1.23 o 
   3   3   5      187.57      196.55      2.07 o 
   4   3   5        7.37        8.41      0.28 o 
   5   3   5      172.66      179.29      1.76 o 
   6   3   5       11.18       11.18      0.31 o 
   7   3   5      146.47      159.13      1.89 o 
   8   3   5       44.69       51.75      0.92 o 
   1   4   5       97.10      108.29      1.23 o 
   2   4   5      237.29      255.21      2.43 o 
   3   4   5       37.23       35.87      0.54 o 
   4   4   5       60.23       64.93      0.75 o 
   5   4   5       14.78       12.30      0.33 o 
   6   4   5      147.39      151.85      1.54 o 
   7   4   5       46.41       50.92      0.68 o 
   8   4   5      216.79      214.16      6.14 o 
   0   5   5      541.59      584.77      7.63 o 
   1   5   5      203.98      216.57      2.19 o 
   2   5   5      241.21      253.63      2.51 o 
   3   5   5        4.35        5.04      0.21 o 
   4   5   5       10.02        9.27      0.26 o 
   5   5   5       23.30       26.00      0.40 o 
   6   5   5      129.09      126.29      1.16 o 
   7   5   5      133.12      133.46      1.37 o 
   8   5   5       14.41       12.72      0.46 o 
   1   6   5       90.82       89.49      0.99 o 
   2   6   5       18.68       18.67      0.37 o 
   3   6   5       40.35       44.61      0.58 o 
   4   6   5       17.93       20.62      0.35 o 
   5   6   5       33.95       34.75      0.57 o 
   6   6   5      165.53      186.59      1.65 o 
   7   6   5      122.22      123.08      1.54 o 
   0   7   5      266.44      286.85      4.45 o 
   1   7   5       52.54       57.87      0.75 o 
   2   7   5       43.21       45.93      0.57 o 
   3   7   5       92.17       88.35      0.92 o 
   4   7   5       36.66       35.34      0.50 o 
   5   7   5       22.86       20.59      0.41 o 
   6   7   5       25.59       26.78      0.41 o 
   7   7   5       84.30       89.22      2.99 o 
   1   8   5       35.03       35.75      0.52 o 
   2   8   5        9.38        9.00      0.25 o 
   3   8   5        7.06        6.47      0.22 o 
   4   8   5       93.86       89.21      0.91 o 
   5   8   5       27.78       28.53      0.41 o 
   6   8   5       13.16       13.80      0.28 o 
   0   9   5      108.08      115.81      1.45 o 
   1   9   5       20.77       21.99      0.35 o 
   2   9   5       49.44       48.03      0.57 o 
   3   9   5       84.57       76.48      0.81 o 
   4   9   5       20.16       18.79      0.31 o 
   5   9   5       27.38       26.13      0.40 o 
   6   9   5       34.90       35.66      0.80 o 
   1  10   5       26.66       27.31      0.36 o 
   2  10   5        5.97        6.63      0.22 o 
   3  10   5       90.49       90.56      0.87 o 
   4  10   5       28.40       29.58      0.43 o 
   5  10   5       37.69       31.30      0.48 o 
   0  11   5       11.48       11.89      0.30 o 
   1  11   5       32.44       33.89      0.37 o 
   2  11   5       17.48       19.62      0.30 o 
   3  11   5      123.31      124.06      1.60 o 
   4  11   5      122.00      119.58      1.69 o 
   1  12   5       14.54       16.06      0.39 o 
   2  12   5       30.39       30.98      0.61 o 
   2   0   6       20.10       19.21      0.81 o 
   1   1   6      177.35      177.80      4.08 o 
   2   1   6       40.37       32.52      4.75 o 
   3   1   6      114.99      114.66      3.79 o 
   0   2   6      201.46      200.99      4.52 o 
   1   2   6       72.04       72.76      2.53 o 
   2   2   6       51.19       49.65      1.50 o 
   3   2   6       63.16       59.14      2.23 o 
   1   3   6       19.96       20.76      0.84 o 
   2   3   6        1.94        2.31      0.35 o 
   3   3   6       66.87       65.57      2.40 o 
   0   4   6      328.64      334.80      9.65 o 
   1   4   6        5.03        5.32      0.46 o 
   2   4   6       89.11       88.77      3.02 o 
                                                 
